# Supplementary material for: Functional screening of a human saliva metagenomic DNA reveal novel resistance genes against sodium hypochlorite and chlorhexidine
Source: BMC Oral Health. 2021 Dec 9;21:632. doi: 10.1186/s12903-021-02000-5 (PMC8656073; doi:10.1186/s12903-021-02000-5)
Supplement: Supplementary file 4 — Additional file 4. BlastN results of the metagenomic sequencing data of each saliva oral metagenomic DNA against the resistance genes detected in this study. [file 12903_2021_2000_MOESM4_ESM.xlsx]

## Sheet: 9401_blastn
Query id	Subject id	% identity	alignment length	mismatches	gap openings	query start	query end	subject start	subject end	e-value	bit score
k141_461735	NaOCl-1	89.06	329	27	4	1	323	778	1103	1e-114	399
k141_357448	NaOCl-1	89.73	1110	105	4	1267	2370	1107	1	0	1410
k141_462926	NaOCl-1	83.05	177	28	2	2043	2218	839	664	2e-41	159
k141_77492	NaOCl-1	85.33	150	13	4	2	145	961	1107	2e-38	147
k141_187673	NaOCl-1	98.55	69	1	0	1	69	69	1	3e-31	122
k141_329498	NaOCl-1	80.87	392	69	6	1	389	562	950	3e-85	303
k141_510644	NaOCl-1	82.51	423	68	4	12	431	648	229	7e-104	366
k141_439050	NaOCl-1	79.38	936	171	18	3308	4232	981	57	0	640
k141_21433	NaOCl-1	91.85	368	30	0	1	368	662	1029	5e-149	514
k141_124455	NaOCl-1	83.39	295	47	2	12	305	648	355	3e-76	272
k141_124463	NaOCl-1	82.57	459	72	7	2	456	809	355	7e-114	398
k141_337528	NaOCl-1	84.59	305	41	6	1	302	842	541	4e-84	298
k141_478803	NaOCl-1	84.67	150	14	4	1666	1809	1107	961	5e-36	141
k141_137089	NaOCl-1	92.53	281	21	0	2	282	698	418	8e-116	403
k141_150785	Chx-2	91.6	119	10	0	232	350	1	119	6e-44	165
k141_47546	Chx-2	89.63	492	48	3	371	862	1	489	0	623
k141_329381	Chx-2	79.41	505	78	17	6174	6668	1	489	5e-93	333
k141_157149	Chx-2	92.22	257	18	2	986	1241	1	256	7e-103	363
k141_445068	Chx-2	96.11	489	19	0	38	526	489	1	0	798
k141_271980	Chx-2	97.52	444	11	0	1	444	46	489	0	760
k141_387864	Ery-1	97.44	273	7	0	1	273	273	1	3e-134	466
k141_356784	Ery-1	98.41	189	3	0	1	189	189	1	2e-92	333
k141_356809	Ery-1	99.71	2803	5	3	743	3543	1	2802	0	5129
k141_221725	Ery-1	91.35	497	43	0	4	500	2306	2802	0	680
k141_68434	Ery-1	91.45	1695	138	7	223	1913	2802	1111	0	2320
k141_211897	Tric-1	86.27	102	14	0	1	102	919	1020	2e-27	111
k141_211902	Tric-1	86.27	102	14	0	893	994	1020	919	2e-27	111
k141_317367	Tric-1	86.43	221	30	0	5	225	610	830	2e-67	243
k141_353344	Tric-1	93.04	1020	71	0	40	1059	1020	1	0	1491
k141_353491	Tric-1	91.96	1020	82	0	431	1450	1	1020	0	1430
k141_213582	Tric-1	93.59	281	18	0	1	281	541	821	8e-121	420
k141_73356	Tric-1	92.25	1020	79	0	24	1043	1020	1	0	1447
k141_73794	Tric-1	91.18	510	45	0	1	510	645	136	0	693
k141_391023	Tric-1	83.8	284	46	0	5	288	703	986	9e-76	270
k141_5157	Tric-1	85.93	135	19	0	151	285	1020	886	6e-38	145
k141_321602	Tric-1	83	453	75	2	8	459	487	938	3e-117	409
k141_40928	Tric-1	84.7	366	55	1	200	565	10	374	8e-104	364
k141_253419	Tric-1	89.02	264	29	0	1	264	693	956	5e-93	327
k141_253425	Tric-1	89.94	328	33	0	12	339	1020	693	8e-122	424
k141_537167	Tric-1	82.22	540	96	0	837	1376	1020	481	5e-134	466
k141_256397	Tric-1	93.33	75	5	0	12	86	946	1020	6e-28	111
k141_186425	Tric-1	88.97	680	75	0	1	680	680	1	0	841
k141_362240	Tric-1	83.39	271	43	2	1	270	751	1020	1e-69	250
k141_502371	Tric-1	91.71	724	60	0	1	724	297	1020	0	1005
k141_362734	Tric-1	92.98	57	3	1	1	57	65	10	3e-19	82.4
k141_362736	Tric-1	92.98	57	3	1	1	57	65	10	3e-19	82.4
k141_116193	Tric-1	84.31	720	113	0	2	721	764	45	0	704
k141_402293	Tric-1	89.33	75	8	0	12	86	946	1020	2e-22	95.3
k141_262759	Tric-1	81.45	248	44	2	2	249	260	15	7e-55	202
k141_121058	Tric-1	90.29	515	50	0	11	525	938	424	0	675
k141_371550	Tric-1	86.05	129	18	0	151	279	1020	892	3e-36	139
k141_55873	Tric-1	83.33	360	59	1	1	360	16	374	5e-94	331
k141_304060	Tric-1	85.59	465	66	1	13	477	473	10	2e-140	486
k141_304255	Tric-1	82.59	224	37	2	1781	2003	1020	798	1e-52	196
k141_514356	Tric-1	85.82	141	19	1	7	147	149	10	5e-39	148
k141_163758	Tric-1	84	1006	160	1	51	1056	1020	16	0	965
k141_24242	Tric-1	86.96	560	73	0	5	564	830	271	0	630
k141_237808	Tric-1	88.64	308	35	0	15	322	1020	713	2e-107	375
k141_480955	Tric-1	87.63	97	11	1	394	490	10	105	1e-27	111
k141_129662	Tric-1	83.04	224	36	2	1	223	798	1020	5e-55	202
k141_310313	Tric-1	86.83	205	27	0	1	205	816	1020	2e-63	230
k141_98936	Tric-1	88.65	617	70	0	1	617	670	54	0	752
k141_30482	Tric-1	84.83	178	25	2	1	177	186	10	5e-48	178
k141_483838	Tric-1	82.62	541	92	2	663	1202	1020	481	2e-137	477
k141_484035	Tric-1	87.63	97	11	1	1	97	105	10	7e-28	111
k141_523045	Tric-1	83.69	282	44	2	5	285	610	890	4e-74	265
k141_32914	Tric-1	98.59	71	1	0	1	71	71	1	2e-32	126
k141_384358	Tric-1	85.01	387	57	1	45	431	10	395	3e-112	392
k141_284626	Tric-2	92.11	114	9	0	1	114	144	31	6e-43	161
k141_292010	Tric-2	85.71	217	31	0	2	218	899	683	1e-63	230
k141_362295	Tric-2	94.86	603	31	0	1	603	693	91	0	942
k141_294524	Tric-2	97.33	150	4	0	1	150	817	966	4e-71	255
k141_329381	Tric-2	100	966	0	0	2221	3186	1	966	0	1784
k141_330173	Tric-2	82.81	285	47	2	75	358	966	683	1e-70	254
k141_366422	Tric-2	95.32	278	13	0	260	537	1	278	3e-127	442
k141_17274	Tric-2	82.38	437	75	2	7	442	531	966	3e-108	379
k141_88081	Tric-2	80.06	346	65	4	185	528	1	344	2e-70	254
k141_88089	Tric-2	80.64	346	63	4	121	464	1	344	7e-74	265
k141_373044	Tric-2	80.28	507	98	2	2	507	394	899	7e-109	381
k141_198155	Tric-2	96.63	208	7	0	1	208	957	750	1e-98	346
k141_125543	Tric-2	74.93	754	174	11	2558	3305	952	208	5e-93	331
k141_234109	Tric-2	93.24	370	25	0	1	370	584	215	2e-158	545
k141_234122	Tric-2	94.68	601	32	0	1	601	815	215	0	933
k141_269058	Tric-2	84.06	207	32	1	2	208	540	745	3e-54	198
k141_24844	Tric-2	82.8	378	65	0	1	378	589	966	3e-96	339
k141_165359	Tric-2	82.53	269	45	2	1	268	745	478	3e-65	235
k141_28082	Tric-2	96.31	217	8	0	1	217	750	966	9e-102	357
k141_30485	Tric-2	80.53	457	72	13	16272	16721	891	445	2e-93	335
k141_31374	Tric-2	81.98	938	165	4	937	1872	31	966	0	793
k141_242951	Tric-2	83.75	283	44	2	1	282	771	490	1e-74	267
k141_133337	Tric-2	82.41	290	51	0	1	290	320	31	1e-70	254
k141_33901	Tric-2	83.4	265	44	0	1	265	687	951	1e-68	246
k141_70156	Tric-2	96.82	283	9	0	1	283	957	675	6e-137	473
k141_70158	Tric-2	97.16	211	6	0	1	211	885	675	5e-102	357
k141_488470	Tric-2	94.98	319	16	0	1	319	885	567	3e-145	501
k141_455343	Tric-2	93.24	355	24	0	1	355	355	1	1e-151	523
k141_35942	Tet-1	72.91	3038	741	67	1	2997	3309	313	0	976
k141_211715	Tet-1	96.35	850	31	0	1	850	2614	3463	0	1399
k141_352787	Tet-1	91.3	115	10	0	207	321	3390	3276	8e-42	158
k141_494003	Tet-1	93.91	3449	206	4	100	3546	3447	1	0	5203
k141_178487	Tet-1	82.03	295	53	0	98	392	1729	1435	5e-70	252
k141_179726	Tet-1	98.53	204	3	0	1	204	3260	3463	8e-103	361
k141_321456	Tet-1	79.85	536	98	9	16	546	2917	3447	6e-109	383
k141_323230	Tet-1	96.42	335	12	0	1	335	2169	2503	9e-161	553
k141_183575	Tet-1	74.59	484	101	17	7	479	3036	2564	3e-52	193
k141_43570	Tet-1	96.8	344	11	0	1	344	1546	1203	2e-167	575
k141_360022	Tet-1	82.82	326	52	4	1	324	2639	2962	3e-81	289
k141_150225	Tet-1	87.43	191	24	0	207	397	3390	3200	1e-60	220
k141_9957	Tet-1	74.49	3505	810	77	2284	5746	3463	1	0	1443
k141_10378	Tet-1	93.18	176	12	0	137	312	1	176	2e-72	259
k141_469959	Tet-1	88.53	218	25	0	13	230	3327	3110	5e-74	265
k141_331878	Tet-1	73.11	833	208	16	7	831	3036	2212	3e-79	283
k141_157258	Tet-1	95.98	423	17	0	1	423	3318	2896	0	688
k141_89864	Tet-1	97.54	1343	33	0	1	1343	1343	1	0	2298
k141_89877	Tet-1	96.55	522	18	0	1	522	822	1343	0	865
k141_165912	Tet-1	89.06	128	14	0	113	240	3200	3327	2e-42	159
k141_238836	Tet-1	94.96	1012	49	2	85	1095	3463	2453	0	1585
k141_350928	Tet-1	97.11	968	28	0	1	968	2298	1331	0	1633

## Sheet: 9402_blastn
Query id	Subject id	% identity	alignment length	mismatches	gap openings	query start	query end	subject start	subject end	e-value	bit score
k141_256504	Tet-1	74.46	2134	489	46	83	2188	1348	3453	0	870
k141_158954	Tet-1	97.03	1816	54	0	1	1816	1648	3463	0	3055
k141_210148	Tet-1	96.09	1788	70	0	25	1812	1	1788	0	2915
k141_239557	Tet-1	97.57	1401	34	0	1	1401	1788	388	0	2399
k141_10417	Tet-1	96.1	1282	50	0	1	1282	1027	2308	0	2091
k141_229493	Tet-1	96.57	1252	43	0	1	1252	2212	3463	0	2074
k141_227692	Tet-1	95.41	1003	46	0	1	1003	2212	3214	0	1598
k141_207653	Tet-1	94.13	783	46	0	1	783	2420	3202	0	1192
k141_254837	Tet-1	95.77	757	32	0	4	760	1873	1117	0	1221
k141_215191	Tet-1	94.42	627	35	0	1	627	2212	2838	0	965
k141_89215	Tet-1	95.64	528	23	0	1	528	528	1	0	848
k141_129765	Tet-1	97.16	528	15	0	1	528	528	1	0	893
k141_82203	Tet-1	96.83	505	16	0	8	512	1124	1628	0	845
k141_23001	Tet-1	96.34	492	18	0	1	492	492	1	0	809
k141_254040	Tet-1	98.11	476	9	0	1	476	16	491	0	830
k141_200844	Tet-1	96.18	471	18	0	1	471	1716	1246	0	771
k141_72981	Tet-1	95.74	470	20	0	1	470	2155	1686	0	758
k141_184804	Tet-1	97.43	467	12	0	1	467	1229	763	0	797
k141_72988	Tet-1	100	419	0	0	1	419	1737	2155	0	774
k141_19518	Tet-1	98.16	381	7	0	1	381	1741	2121	0	665
k141_36306	Tet-1	96.79	374	12	0	1	374	743	1116	0	625
k141_215096	Tet-1	97.86	374	8	0	1	374	2885	3258	0	647
k141_75414	Tet-1	95.1	367	18	0	1	367	410	44	2e-168	579
k141_131940	Tet-1	100	355	0	0	1	355	2566	2212	0	656
k141_60371	Tet-1	96.85	349	11	0	1	349	996	648	4e-170	584
k141_245558	Tet-1	97.41	347	9	0	1	347	1901	2247	2e-172	592
k141_35634	Tet-1	95.27	338	16	0	4	341	1340	1003	1e-155	536
k141_142503	Tet-1	99.7	338	1	0	1	338	2352	2015	0	619
k141_91108	Tet-1	97.72	307	7	0	1	307	975	669	1e-153	529
k141_65254	Tet-1	97.36	303	8	0	3	305	654	956	1e-149	516
k141_170932	Tet-1	96.23	292	11	0	1	292	855	564	1e-138	479
k141_45406	Tet-1	98.25	285	5	0	3	287	2425	2141	1e-144	499
k141_89209	Tet-1	97.53	283	7	0	1	283	3356	3074	3e-140	484
k141_160889	Tet-1	94.68	282	15	0	1	282	1188	907	2e-126	438
k141_247936	Tet-1	96.1	282	11	0	1	282	598	317	5e-133	460
k141_63209	Tet-1	96.81	282	9	0	1	282	2022	1741	2e-136	472
k141_37879	Tet-1	95.82	263	11	0	1	263	442	704	2e-122	425
k141_1490	Tet-1	95.69	255	11	0	1	255	417	671	5e-118	411
k141_165239	Tet-1	97.21	251	7	0	1	251	708	458	2e-122	425
k141_6798	Tet-1	97.98	248	5	0	175	422	3463	3216	6e-124	431
k141_76179	Tet-1	94.24	243	14	0	1	243	1188	946	2e-106	372
k141_139885	Tet-1	97.52	242	6	0	1	242	1576	1817	3e-119	414
k141_98827	Tet-1	95.59	227	10	0	1	227	1246	1472	3e-104	364
k141_26630	Tet-1	99.11	225	2	0	1	225	878	654	2e-116	405
k141_205459	Tet-1	94.04	218	13	0	1	218	1265	1048	3e-94	331
k141_79798	Tet-1	98.14	215	4	0	1	215	3288	3074	1e-107	375
k141_35692	Tet-1	99.03	103	1	0	1	103	103	1	3e-50	185
k141_35694	Tet-1	99.03	103	1	0	108	210	1	103	2e-50	185
k141_106785	Tet-1	100	32	0	0	3	34	32	1	4e-12	60.2
k141_142196	Tet-1	100	32	0	0	3	34	32	1	2e-12	60.2
k141_205207	Tric-2	80.81	938	176	4	10688	11623	966	31	0	732
k141_205761	Tric-2	82.71	937	160	2	226	1161	31	966	0	832
k141_122912	Tric-2	98.52	880	13	0	829	1708	966	87	0	1554
k141_127964	Tric-2	93.87	555	34	0	1	555	555	1	0	837
k141_193348	Tric-2	98.55	552	8	0	1	552	415	966	0	976
k141_127956	Tric-2	94.84	465	24	0	1	465	91	555	0	726
k141_91901	Tric-2	97.7	434	10	0	1	434	421	854	0	747
k141_68029	Tric-2	96.31	379	14	0	1	379	853	475	0	623
k141_187819	Tric-2	89.59	365	38	0	4	368	365	1	7e-134	464
k141_259090	Tric-2	96.45	338	12	0	1	338	418	755	2e-162	558
k141_106704	Tric-2	84	325	50	2	1	324	643	966	8e-88	311
k141_204152	Tric-2	85.5	269	39	0	2	270	595	863	4e-79	281
k141_267965	Tric-2	94.96	258	13	0	25	282	1	258	2e-116	405
k141_258857	Tric-2	82.33	249	44	0	1	249	718	966	2e-59	217
k141_160532	Tric-2	95.32	235	11	0	3	237	24	258	5e-107	374
k141_18623	Tric-2	99.13	231	2	0	446	676	1	231	3e-119	416
k141_160530	Tric-2	96.1	231	9	0	1	231	231	1	7e-108	377
k141_74985	Tric-2	95.22	209	10	0	1	209	118	326	3e-94	331
k141_169743	Tric-2	97.55	204	5	0	87	290	966	763	1e-99	350
k141_47403	Tric-2	100	32	0	0	1	32	935	966	2e-12	60.2
k141_141470	Tric-1	92.55	1020	76	0	76	1095	1020	1	0	1463
k141_130740	Tric-1	89.31	1020	109	0	9427	10446	1	1020	0	1280
k141_95780	Tric-1	79.84	977	195	2	342	1317	1020	45	0	712
k141_65301	Tric-1	86.81	546	72	0	1	546	285	830	9e-178	610
k141_112048	Tric-1	90.93	540	49	0	3055	3594	1020	481	0	726
k141_224988	Tric-1	91.14	508	45	0	1	508	513	1020	0	689
k141_136202	Tric-1	85.35	505	73	1	1	505	513	10	4e-151	521
k141_13704	Tric-1	82.34	402	69	2	1	401	538	938	6e-99	348
k141_264415	Tric-1	84.1	327	51	1	9	335	10	335	5e-89	315
k141_185315	Tric-1	83.39	319	51	2	34	351	1020	703	7e-83	294
k141_242559	Tric-1	84.47	309	47	1	9	317	10	317	1e-85	303
k141_205860	Tric-1	82.56	281	47	2	1	280	741	1020	2e-68	246
k141_65072	Tric-1	82.88	222	36	2	1	221	800	1020	5e-54	198
k141_13699	Tric-1	83.42	199	31	2	1	198	741	938	8e-50	183
k141_211048	Tric-1	83.87	186	29	1	97	282	10	194	2e-47	176
k141_87807	Tric-1	86.23	138	18	1	6	143	146	10	9e-39	148
k141_107399	Tric-1	86.99	123	15	1	1	123	131	10	1e-35	137
k141_193150	Tric-1	86.99	123	15	1	129	251	10	131	8e-36	137
k141_271689	Tric-1	90.48	63	6	0	708	770	1020	958	4e-19	84.2
k141_226238	Ery-1	99.71	2803	5	3	2104	4904	2802	1	0	5129
k141_68746	Chx-2	79.8	505	76	18	4992	5486	489	1	1e-96	344
k141_86272	Chx-2	99.8	489	1	0	38	526	1	489	0	898
k141_205761	Chx-2	94.68	489	26	0	4149	4637	1	489	0	760
k141_72755	Chx-2	95.3	489	23	0	38	526	1	489	0	776
k141_81410	Chx-2	100	104	0	0	1	104	104	1	7e-52	193
k141_221149	Chx-2	100	47	0	0	1	47	47	1	1e-20	87.9
k141_223256	NaOCl-1	90.27	1110	99	4	17557	18660	1	1107	0	1443
k141_47454	NaOCl-1	79.03	987	185	18	2151	3126	57	1032	0	656
k141_217663	NaOCl-1	79.7	788	148	9	595	1376	58	839	9e-162	558
k141_172248	NaOCl-1	82.5	520	79	9	1	514	322	835	3e-128	446

## Sheet: 9403_blastn
Query id	Subject id	% identity	alignment length	mismatches	gap openings	query start	query end	subject start	subject end	e-value	bit score
k141_89934	NaOCl-1	75.6	668	153	8	1	663	177	839	1e-90	322
k141_180596	NaOCl-1	79.03	987	185	18	7212	8187	1032	57	0	656
k141_183065	NaOCl-1	75.43	692	140	26	3646	4322	196	872	3e-86	309
k141_125117	NaOCl-1	90.18	1110	100	4	1209	2312	1107	1	0	1437
k141_423032	NaOCl-1	81.45	539	90	8	41	574	238	771	2e-124	433
k141_434506	NaOCl-1	82.58	465	79	2	699	1162	229	692	8e-117	409
k141_30819	Chx-2	79.41	505	78	17	1812	2306	1	489	1e-93	333
k141_182886	Chx-2	99.39	489	3	0	649	1137	489	1	0	887
k141_126220	Chx-2	95.3	489	23	0	94	582	1	489	0	776
k141_71375	Chx-2	100	48	0	0	728	775	1	48	8e-21	89.8
k141_282715	Chx-2	95.62	434	19	0	48	481	1	434	0	697
k141_106615	Chx-2	100	48	0	0	3570	3617	1	48	4e-20	89.8
k141_176009	Ery-1	99.71	2803	5	3	2158	4958	1	2802	0	5129
k141_206350	Tric-1	90.2	357	35	0	3	359	662	306	1e-134	466
k141_412040	Tric-1	88.33	651	76	0	1	651	956	306	0	782
k141_5034	Tric-1	91.53	885	75	0	7	891	136	1020	0	1219
k141_5038	Tric-1	88.84	233	26	0	1	233	956	724	7e-81	287
k141_151353	Tric-1	88.1	294	35	0	1	294	693	986	1e-99	350
k141_180782	Tric-1	84.52	323	49	1	2	324	10	331	4e-90	318
k141_6137	Tric-1	83.08	260	43	1	1	260	268	10	6e-65	235
k141_271221	Tric-1	92.06	63	5	0	1279	1341	1020	958	1e-20	89.8
k141_39258	Tric-1	92.23	399	31	0	1	399	833	435	1e-164	566
k141_218400	Tric-1	91.27	1020	89	0	1464	2483	1020	1	0	1391
k141_363325	Tric-1	84.38	192	30	0	1	192	829	1020	4e-51	189
k141_160437	Tric-1	88.14	1020	121	0	316	1335	1	1020	0	1214
k141_393633	Tric-1	84.01	319	50	1	4	322	10	327	3e-86	305
k141_395158	Tric-1	84.64	319	48	1	34	352	10	327	1e-89	316
k141_395466	Tric-1	85.51	138	19	1	153	290	10	146	2e-37	143
k141_251612	Tric-1	87.62	105	12	1	153	257	10	113	9e-31	121
k141_167856	Tric-1	91.91	482	39	0	1	482	382	863	0	675
k141_341961	Tric-1	84.67	150	23	0	1	150	871	1020	1e-39	150
k141_21708	Tric-1	83.09	207	34	1	220	426	10	215	1e-50	187
k141_284650	Tric-1	83.17	315	52	1	1	315	323	10	1e-80	287
k141_460045	Tric-1	91.22	353	31	0	1	353	435	787	5e-139	481
k141_25742	Tric-1	91.48	270	23	0	1	270	270	1	6e-106	372
k141_143273	Tric-1	91.65	647	54	0	1	647	49	695	0	896
k141_346923	Tric-1	100	33	0	0	170	202	1020	988	4e-13	62.1
k141_346929	Tric-1	86.73	113	15	0	170	282	1020	908	2e-32	126
k141_465093	Tric-1	92.19	128	10	0	327	454	1	128	7e-49	182
k141_267107	Tric-2	83.18	220	35	2	4	222	748	966	1e-54	200
k141_151897	Tric-2	94.95	198	10	0	1	198	228	31	7e-88	311
k141_385120	Tric-2	99.79	966	2	0	1520	2485	1	966	0	1773
k141_385560	Tric-2	95.22	732	35	0	4	735	166	897	0	1158
k141_358208	Tric-2	100	47	0	0	1	47	920	966	5e-20	87.9
k141_271558	Tric-2	97.06	34	1	0	419	452	966	933	1e-11	58.4
k141_95229	Tric-2	92.96	341	24	0	3	343	463	123	5e-144	497
k141_185143	Tric-2	93.1	58	2	2	245	301	966	910	1e-19	84.2
k141_162740	Tric-2	91.97	897	72	0	764	1660	1	897	0	1258
k141_281060	Tric-2	95.61	205	9	0	4	208	24	228	1e-93	329
k141_281066	Tric-2	95	280	14	0	4	283	24	303	6e-127	440
k141_370376	Tric-2	79.73	661	132	2	2	661	307	966	8e-137	477
k141_195048	Tric-2	83.61	244	40	0	108	351	966	723	2e-63	230
k141_106615	Tric-2	80.86	580	107	4	4	581	388	965	1e-129	453
k141_169673	Tric-2	97.62	210	5	0	1	210	757	966	5e-103	361
k141_169679	Tric-2	97.6	501	12	0	1	501	466	966	0	859
k141_375374	Tric-2	95.03	161	8	0	149	309	1	161	1e-70	254
k141_259292	Tric-2	81.76	340	60	2	1	339	942	604	1e-79	283
k141_406742	Tric-2	81.24	661	122	2	2	661	307	966	8e-154	532
k141_320388	Tet-1	97.38	343	9	0	6	348	1	343	3e-170	584
k141_148230	Tet-1	95.19	1683	81	0	83	1765	1	1683	0	2660
k141_206472	Tet-1	96.8	438	14	0	1	438	1324	1761	0	732
k141_351945	Tet-1	96.24	319	12	0	1	319	1461	1779	7e-152	523
k141_3422	Tet-1	99.09	110	1	0	1	110	110	1	4e-54	198
k141_352577	Tet-1	94.94	316	16	0	1	316	2972	3287	2e-143	496
k141_63131	Tet-1	90.44	387	35	2	1	386	1776	2161	2e-147	508
k141_412336	Tet-1	98.9	91	1	0	1	91	91	1	1e-43	163
k141_33532	Tet-1	95.66	507	22	0	1	507	507	1	0	815
k141_33628	Tet-1	98.83	256	3	0	1	256	3208	3463	6e-132	457
k141_122849	Tet-1	72.49	3475	870	71	1534	4965	16	3447	0	1042
k141_326982	Tet-1	96.73	1133	37	0	1	1133	1133	1	0	1888
k141_152983	Tet-1	98.72	234	3	0	1	234	2162	2395	9e-120	416
k141_152988	Tet-1	97.17	283	8	0	1	283	2395	2113	1e-138	479
k141_35005	Tet-1	96.95	491	15	0	33	523	1	491	0	824
k141_35089	Tet-1	97.69	1171	27	0	1	1171	2116	946	0	2013
k141_35605	Tet-1	95.95	444	18	0	1	444	1815	2258	0	721
k141_444849	Tet-1	96.77	155	5	0	228	382	1	155	3e-72	259
k141_213850	Tet-1	99.05	422	4	0	1	422	67	488	0	758
k141_155947	Tet-1	97.25	436	12	0	1	436	488	53	0	739
k141_359265	Tet-1	94.76	286	15	0	1	286	286	1	2e-128	446
k141_95540	Tet-1	96.39	804	29	0	1	804	426	1229	0	1325
k141_447548	Tet-1	97.76	134	3	0	1	134	3330	3463	3e-64	231
k141_360863	Tet-1	88.47	1786	204	2	1	1785	1389	3173	0	2156
k141_185685	Tet-1	94.31	545	31	0	1	545	2183	1639	0	835
k141_246075	Tet-1	97	833	25	0	1	833	529	1361	0	1400
k141_160403	Tet-1	98.41	315	5	0	606	920	3463	3149	7e-161	555
k141_100241	Tet-1	93.58	452	29	0	1	452	2975	2524	0	675
k141_248411	Tet-1	98.37	2211	36	0	1	2211	993	3203	0	3884
k141_336622	Tet-1	100	59	0	0	161	219	1	59	2e-27	110
k141_336628	Tet-1	100	59	0	0	340	398	1	59	3e-27	110
k141_220911	Tet-1	94.41	304	17	0	1	304	2602	2299	3e-135	468
k141_249277	Tet-1	95.71	210	9	0	1	210	760	969	2e-96	339
k141_74929	Tet-1	99.44	708	4	0	1	708	1133	426	0	1286
k141_16643	Tet-1	95.74	517	22	0	1	517	900	384	0	833
k141_163604	Tet-1	96.55	348	12	0	1	348	2157	1810	6e-168	577
k141_133966	Tet-1	95.96	223	9	0	1	223	1461	1683	1e-103	363
k141_134124	Tet-1	97.34	301	8	0	1	301	1393	1093	1e-148	512
k141_338281	Tet-1	97.67	816	19	0	1	816	2388	3203	0	1402
k141_192315	Tet-1	98.37	245	4	0	1	245	3219	3463	3e-124	431
k141_281118	Tet-1	96.55	348	12	0	1	348	2602	2255	6e-168	577
k141_77451	Tet-1	87.12	1017	131	0	3	1019	1017	1	0	1153
k141_455714	Tet-1	84.41	1065	154	11	249	1307	3447	2389	0	1037
k141_18604	Tet-1	97.21	359	10	0	5	363	1093	1451	2e-177	608
k141_194275	Tet-1	96.96	1218	37	0	1	1218	1601	384	0	2045
k141_194294	Tet-1	98.33	120	2	0	1	120	3344	3463	6e-58	211
k141_47059	Tet-1	97.74	310	7	0	1	310	1556	1865	3e-155	534
k141_429028	Tet-1	95.71	233	10	0	1	233	643	875	2e-107	375
k141_371050	Tet-1	96.8	344	11	0	1	344	2118	2461	2e-167	575
k141_168369	Tet-1	98.13	107	2	0	3	109	107	1	2e-50	187
k141_80659	Tet-1	97.42	349	9	0	1	349	349	1	2e-173	595
k141_373286	Tet-1	95.04	282	14	0	1	282	736	1017	5e-128	444
k141_287332	Tet-1	98	401	8	0	1	401	3063	3463	0	697
k141_403224	Tet-1	94.91	275	14	0	1	275	275	1	4e-124	431
k141_172772	Tet-1	94.93	887	45	0	1	887	2462	3348	0	1389
k141_462347	Tet-1	96.02	502	20	0	1	502	3348	2847	0	817
k141_346618	Tet-1	98.13	107	2	0	3	109	107	1	1e-50	187
k141_86605	Tet-1	95.88	680	28	0	1	680	3289	2610	0	1101
k141_86613	Tet-1	96.74	337	11	0	1	337	2953	3289	2e-163	562
k141_113157	Tet-1	98.1	211	4	0	1	211	2253	2043	2e-105	368
k141_56218	Tet-1	99.09	110	1	0	1	110	110	1	8e-54	198

## Sheet: 9407_blastn
Query id	Subject id	% identity	alignment length	mismatches	gap openings	query start	query end	subject start	subject end	e-value	bit score
k141_227391	NaOCl-1	90.18	1110	100	4	42487	43590	1	1107	0	1437
k141_126813	NaOCl-1	88.12	202	15	4	1	196	909	1107	3e-63	231
k141_578418	NaOCl-1	92.36	275	21	0	1	275	703	977	2e-112	392
k141_434246	NaOCl-1	79.27	381	71	7	3	379	604	980	4e-72	259
k141_58092	NaOCl-1	79.18	898	179	8	14043	14936	950	57	6e-178	616
k141_59583	NaOCl-1	90.71	549	51	0	7	555	172	720	0	732
k141_211193	NaOCl-1	75.84	687	156	8	2842	3523	158	839	1e-95	340
k141_326053	NaOCl-1	79.03	987	185	18	8261	9236	1032	57	0	656
k141_361505	NaOCl-1	78.54	932	184	13	1663	2586	981	58	3e-173	599
k141_552120	NaOCl-1	82.02	1029	185	0	1816	2844	1	1029	0	876
k141_486169	NaOCl-1	80.18	757	142	8	2217	2969	229	981	6e-162	560
k141_413242	NaOCl-1	99.19	1107	9	0	4780	5886	1107	1	0	1995
k141_453008	Chx-2	94.23	260	15	0	1	260	58	317	4e-114	398
k141_493225	Chx-2	96.33	245	9	0	34	278	1	245	8e-116	403
k141_569736	Chx-2	100	486	0	0	542	1027	1	486	0	898
k141_571322	Chx-2	97.73	220	5	0	1	220	267	486	1e-108	379
k141_158848	Chx-2	95.5	489	22	0	1126	1614	1	489	0	782
k141_274211	Chx-2	96.72	183	6	0	1	183	307	489	2e-86	305
k141_200822	Chx-2	96.1	282	11	0	2	283	178	459	5e-133	460
k141_201882	Chx-2	94.1	390	23	0	1	390	58	447	7e-173	593
k141_542173	Chx-2	98.36	122	2	0	162	283	489	368	4e-59	215
k141_392236	Chx-2	95.21	459	22	0	1267	1725	1	459	0	726
k141_52929	Chx-2	100	49	0	0	571	619	489	441	2e-21	91.6
k141_581408	Chx-2	98.63	73	1	0	377	449	489	417	3e-33	130
k141_324067	Chx-2	100	101	0	0	1	101	101	1	9e-51	187
k141_288202	Chx-2	100	144	0	0	1	144	346	489	1e-74	267
k141_476697	Chx-2	96.46	226	8	0	18	243	1	226	6e-107	374
k141_177589	Chx-2	79.41	505	78	17	2153	2647	489	1	1e-93	333
k141_74733	Chx-2	93.31	299	20	0	1	299	86	384	2e-127	442
k141_74736	Chx-2	93.84	276	17	0	1	276	384	109	1e-119	416
k141_24992	Ery-1	99.71	2803	5	3	1107	3907	2802	1	0	5129
k141_527155	Tric-1	89.33	75	8	0	19	93	946	1020	7e-23	95.3
k141_188524	Tric-1	90.23	389	38	0	8	396	389	1	5e-147	508
k141_490953	Tric-1	84.34	249	39	0	953	1201	1020	772	2e-67	244
k141_416201	Tric-1	91.27	825	72	0	20	844	10	834	0	1125
k141_567065	Tric-1	90.45	314	30	0	1	314	707	1020	5e-119	414
k141_492803	Tric-1	90.02	511	51	0	1	511	705	195	0	662
k141_380834	Tric-1	91.36	324	28	0	1	324	697	1020	6e-128	444
k141_3806	Tric-1	88.85	610	68	0	35	644	1020	411	0	750
k141_531304	Tric-1	100	40	0	0	20	59	981	1020	3e-16	75
k141_155370	Tric-1	90.48	399	38	0	1	399	622	1020	8e-153	527
k141_419488	Tric-1	84.3	1013	156	3	1380	2391	10	1020	0	987
k141_344980	Tric-1	88.14	388	46	0	105	492	1020	633	2e-133	462
k141_120794	Tric-1	93.41	91	6	0	1	91	100	10	3e-35	135
k141_45203	Tric-1	93.78	370	23	0	1	370	830	461	8e-162	556
k141_158934	Tric-1	89.72	399	41	0	430	828	1020	622	1e-147	510
k141_310306	Tric-1	85.37	868	127	0	1	868	912	45	0	900
k141_201987	Tric-1	93.41	334	22	0	1	334	465	798	2e-143	496
k141_541534	Tric-1	88.22	331	39	0	1	331	206	536	2e-113	396
k141_203353	Tric-1	89.37	762	81	0	1	762	762	1	0	959
k141_203557	Tric-1	90.59	723	68	0	2	724	298	1020	0	959
k141_91276	Tric-1	94.57	221	12	0	1	221	697	917	1e-97	342
k141_204578	Tric-1	88.82	331	37	0	191	521	1020	690	1e-116	407
k141_543917	Tric-1	91.23	456	40	0	12	467	1020	565	0	621
k141_467987	Tric-1	92.04	113	9	0	10	122	122	10	2e-42	159
k141_431281	Tric-1	91.73	387	32	0	1	387	642	256	3e-156	538
k141_92644	Tric-1	83.56	219	35	1	5	223	227	10	9e-56	204
k141_94436	Tric-1	89.33	75	8	0	346	420	1020	946	9e-23	95.3
k141_94446	Tric-1	89.33	75	8	0	346	420	1020	946	9e-23	95.3
k141_434836	Tric-1	92.47	558	42	0	1	558	241	798	0	798
k141_434840	Tric-1	98.65	297	4	0	1	297	502	798	5e-153	527
k141_509411	Tric-1	92.06	63	5	0	488	550	1020	958	5e-21	89.8
k141_245964	Tric-1	91.38	58	5	0	259	316	1020	963	2e-18	80.5
k141_245972	Tric-1	91.38	58	5	0	232	289	1020	963	2e-18	80.5
k141_398152	Tric-1	82.08	307	54	1	1	307	315	10	7e-73	261
k141_247257	Tric-1	89.72	389	40	0	8	396	389	1	2e-143	497
k141_247262	Tric-1	91.53	177	15	0	61	237	1	177	4e-68	244
k141_172723	Tric-1	88.07	327	39	0	1	327	91	417	3e-111	388
k141_59334	Tric-1	93.41	91	6	0	193	283	10	100	3e-35	135
k141_173532	Tric-1	100	29	0	0	337	365	1020	992	1e-10	54.7
k141_248801	Tric-1	88.53	1020	117	0	430	1449	1020	1	0	1236
k141_211720	Tric-1	93.18	513	35	0	3	515	322	834	0	754
k141_211724	Tric-1	86.27	284	39	0	3	286	322	605	2e-87	309
k141_248994	Tric-1	97.4	346	9	0	1	346	502	847	7e-172	590
k141_175518	Tric-1	93.99	233	14	0	1	233	541	773	7e-101	353
k141_214291	Tric-1	82.35	561	99	0	186	746	1020	460	6e-141	488
k141_329104	Tric-1	89.43	331	35	0	509	839	1020	690	9e-120	418
k141_291975	Tric-1	90.81	381	35	0	1	381	37	417	7e-148	510
k141_590392	Tric-1	93.75	240	15	0	1	240	565	804	4e-103	361
k141_366155	Tric-1	90.67	493	46	0	78	570	1020	528	0	656
k141_142490	Tric-1	89.63	241	25	0	1	241	780	1020	7e-87	307
k141_142491	Tric-1	90.04	241	24	0	1	241	780	1020	1e-88	313
k141_332366	Tric-1	87.31	260	33	0	1	260	260	1	5e-84	298
k141_367744	Tric-1	91.43	70	5	1	286	355	10	78	7e-23	95.3
k141_367748	Tric-1	91.43	70	5	1	145	214	10	78	4e-23	95.3
k141_481149	Tric-1	100	29	0	0	1	29	992	1020	1e-10	54.7
k141_181387	Tric-1	90.29	556	54	0	4	559	1020	465	0	728
k141_296944	Tric-1	92.09	177	14	0	1	177	177	1	1e-69	250
k141_484458	Tric-1	83.94	249	40	0	74	322	1020	772	3e-66	239
k141_298730	Tric-1	88.21	246	29	0	49	294	1020	775	6e-83	294
k141_110491	Tric-1	91.32	334	28	1	1	334	749	417	3e-131	455
k141_224667	Tric-1	92.21	77	6	0	352	428	1	77	3e-27	110
k141_228389	Tric-2	95.83	864	36	0	1	864	103	966	0	1397
k141_303758	Tric-2	94.07	573	34	0	56	628	1	573	0	870
k141_529372	Tric-2	81.45	938	170	4	185	1120	31	966	0	765
k141_117264	Tric-2	95.77	189	8	0	762	950	31	219	9e-86	305
k141_193089	Tric-2	82.47	97	15	2	194	289	966	871	1e-19	84.2
k141_5548	Tric-2	98.23	903	16	0	1	903	903	1	0	1580
k141_84647	Tric-2	84.78	335	51	0	1	335	556	890	1e-95	337
k141_499087	Tric-2	94.98	219	11	0	4	222	1	219	4e-98	344
k141_348998	Tric-2	96.06	482	19	0	1	482	32	513	0	785
k141_89883	Tric-2	96.86	255	8	0	1	255	615	361	4e-123	427
k141_203249	Tric-2	93.48	138	9	0	242	379	1	138	3e-56	206
k141_129813	Tric-2	100	450	0	0	4	453	966	517	0	832
k141_54519	Tric-2	82.84	938	157	4	40	975	966	31	0	837
k141_54521	Tric-2	81.52	184	32	2	8	190	784	966	1e-39	150
k141_54523	Tric-2	80.98	184	33	2	7	189	784	966	5e-38	145
k141_54526	Tric-2	80.98	184	33	2	8	190	784	966	5e-38	145
k141_545686	Tric-2	93.6	172	11	0	1	172	172	1	7e-72	257
k141_18615	Tric-2	93.1	290	20	0	1	290	404	115	2e-122	425
k141_324657	Tric-2	80.28	938	181	4	185	1120	31	966	0	704
k141_137442	Tric-2	94.34	318	18	0	1	318	154	471	3e-141	488
k141_327421	Tric-2	95.23	650	31	0	1	650	253	902	0	1029
k141_26989	Tric-2	96.44	281	10	0	1	281	854	574	4e-134	464
k141_444158	Tric-2	96.1	77	3	0	149	225	1	77	2e-32	126
k141_518920	Tric-2	100	138	0	0	1	138	829	966	3e-71	255
k141_369842	Tric-2	84.18	297	47	0	7	303	670	966	2e-80	289
k141_447300	Tric-2	82.34	538	93	2	4	540	316	852	2e-134	466
k141_451986	Tet-1	98.56	209	3	0	1	209	209	1	7e-106	370
k141_113289	Tet-1	98.08	261	5	0	1	261	1282	1542	2e-131	455
k141_113294	Tet-1	97.85	325	7	0	1	325	1218	1542	2e-163	562
k141_560	Tet-1	96.37	1240	45	0	1	1240	2224	3463	0	2041
k141_151378	Tet-1	100	200	0	0	1	200	1081	1280	6e-106	370
k141_840	Tet-1	96.19	1813	69	0	1	1813	2683	871	0	2966
k141_302800	Tet-1	97.26	803	22	0	4	806	209	1011	0	1362
k141_1297	Tet-1	96.31	921	34	0	1	921	2543	3463	0	1513
k141_152567	Tet-1	98.35	303	5	0	1	303	999	697	1e-154	532
k141_191021	Tet-1	87.99	2157	257	2	4	2159	209	2364	0	2547
k141_40241	Tet-1	98.47	261	4	0	285	545	3463	3203	1e-132	460
k141_341739	Tet-1	96.47	283	10	0	1	283	949	667	3e-135	468
k141_78552	Tet-1	95.94	493	20	0	1	493	1747	2239	0	800
k141_304830	Tet-1	95.05	222	11	0	1	222	1034	813	9e-100	350
k141_79491	Tet-1	100	203	0	0	1	203	1532	1734	1e-107	375
k141_79889	Tet-1	96.66	389	13	0	21	409	3463	3075	0	647
k141_306138	Tet-1	98.98	293	3	0	1	293	1148	856	2e-152	525
k141_155245	Tet-1	93.71	286	18	0	1	286	126	411	1e-123	429
k141_343631	Tet-1	97.88	283	6	0	1	283	2926	3208	6e-142	490
k141_43488	Tet-1	94.92	394	20	0	1	394	3116	2723	4e-180	617
k141_194752	Tet-1	95.81	382	16	0	1	382	3427	3046	4e-180	617
k141_344704	Tet-1	98.17	218	4	0	1	218	1124	1341	3e-109	381
k141_533435	Tet-1	97.15	281	8	0	1	281	3273	2993	2e-137	475
k141_270532	Tet-1	98.48	328	5	0	1	328	1672	1345	2e-168	579
k141_572325	Tet-1	97.38	381	10	0	1	381	753	373	0	649
k141_572348	Tet-1	97.11	381	11	0	6	386	2822	3202	0	643
k141_121509	Tet-1	94.97	318	16	0	1	318	2110	2427	1e-144	499
k141_121510	Tet-1	94.03	201	12	0	1	201	2310	2110	2e-86	305
k141_459839	Tet-1	95.81	310	13	0	1	310	2554	2863	3e-145	501
k141_460087	Tet-1	96.63	416	14	0	1	416	2970	2555	0	691
k141_159156	Tet-1	89.86	2100	213	0	2	2101	1348	3447	0	2699
k141_273452	Tet-1	95.02	623	31	0	6	628	2219	2841	0	979
k141_311466	Tet-1	97.39	345	9	0	1	345	2273	2617	3e-171	588
k141_574610	Tet-1	95.05	303	15	0	1	303	303	1	6e-138	477
k141_347993	Tet-1	93.93	346	21	0	1	346	346	1	8e-151	523
k141_575230	Tet-1	95.72	421	18	0	1	421	783	363	0	678
k141_312792	Tet-1	99.1	446	4	0	1	446	446	1	0	802
k141_161330	Tet-1	99.21	252	2	0	1	252	1310	1059	2e-131	455
k141_575745	Tet-1	94.94	336	17	0	1	336	937	602	6e-153	527
k141_387518	Tet-1	97.45	274	7	0	1	274	646	373	3e-135	468
k141_576538	Tet-1	93.88	245	15	0	1	245	2006	2250	7e-106	370
k141_501521	Tet-1	98.06	825	16	0	1	825	2499	1675	0	1435
k141_426726	Tet-1	96.65	209	7	0	1	209	2701	2493	3e-99	348
k141_577458	Tet-1	96.01	326	13	0	3	328	2795	3120	4e-154	531
k141_202121	Tet-1	90.05	402	40	0	1	402	2986	3387	3e-151	521
k141_278692	Tet-1	93.01	1487	104	0	528	2014	1	1487	0	2170
k141_279104	Tet-1	95.05	283	14	0	1	283	2775	2493	1e-128	446
k141_279109	Tet-1	93.95	215	13	0	1	215	2561	2775	1e-92	326
k141_353723	Tet-1	96.68	331	11	0	1	331	831	1161	3e-160	551
k141_467402	Tet-1	96.6	382	13	0	1	382	2554	2935	0	634
k141_431183	Tet-1	94.83	290	15	0	1	290	224	513	8e-131	453
k141_167310	Tet-1	97.22	180	5	0	1	180	180	1	2e-86	305
k141_319285	Tet-1	95.6	500	22	0	1	500	923	1422	0	802
k141_167547	Tet-1	98.5	267	4	0	1	267	3197	3463	4e-136	472
k141_16254	Tet-1	96.04	278	11	0	1	278	937	660	8e-131	453
k141_16258	Tet-1	96.6	294	10	0	1	294	953	660	2e-141	488
k141_581137	Tet-1	100	442	0	0	1	442	1231	1672	0	817
k141_355408	Tet-1	93.77	305	19	0	1	305	643	947	2e-132	459
k141_320227	Tet-1	98.06	206	4	0	1	206	1264	1059	1e-102	359
k141_320231	Tet-1	95.63	206	9	0	1	206	1264	1059	3e-94	331
k141_132039	Tet-1	97.15	491	14	0	1	491	491	1	0	830
k141_469662	Tet-1	96.89	225	7	0	1	225	266	42	4e-108	377
k141_395779	Tet-1	100	200	0	0	1	200	1793	1594	6e-106	370
k141_133376	Tet-1	96.45	282	10	0	1	282	3061	2780	1e-134	466
k141_207759	Tet-1	100	269	0	0	1	269	2521	2789	4e-144	497
k141_284754	Tet-1	97.62	210	5	0	1	210	1420	1211	4e-103	361
k141_471882	Tet-1	99.02	306	3	0	63	368	3463	3158	1e-159	549
k141_397352	Tet-1	96.49	285	10	0	1	285	752	468	2e-136	472
k141_584790	Tet-1	99.29	283	2	0	1	283	907	625	1e-148	512
k141_96859	Tet-1	96.36	714	26	0	1	714	1021	1734	0	1175
k141_20977	Tet-1	98.02	252	5	0	1	252	142	393	2e-126	438
k141_97602	Tet-1	96.3	162	6	0	229	390	1	162	2e-74	267
k141_59117	Tet-1	97.27	220	6	0	1	220	618	837	5e-107	374
k141_59127	Tet-1	97.52	404	10	0	1	404	1021	618	0	691
k141_360378	Tet-1	98.3	235	4	0	1	235	253	487	1e-118	412
k141_210716	Tet-1	98.15	271	5	0	1	271	123	393	6e-137	473
k141_210721	Tet-1	96.48	369	13	0	1	369	491	123	6e-178	610
k141_59541	Tet-1	96.21	369	14	0	1	369	983	1351	3e-176	604
k141_287914	Tet-1	99	200	2	0	1	200	1171	1370	1e-102	359
k141_287917	Tet-1	99.5	202	1	0	1	202	1170	1371	2e-105	368
k141_551193	Tet-1	100	237	0	0	1	237	2381	2617	2e-126	438
k141_512574	Tet-1	99.56	227	1	0	1	227	2592	2366	3e-119	414
k141_439606	Tet-1	98.65	222	3	0	2	223	1310	1089	4e-113	394
k141_439612	Tet-1	98.21	223	4	0	1	223	1311	1089	5e-112	390
k141_439614	Tet-1	96.81	439	14	0	1	439	2944	3382	0	734
k141_439615	Tet-1	96.84	253	8	0	1	253	1311	1059	6e-122	424
k141_214105	Tet-1	98.12	213	4	0	1	213	625	837	2e-106	372
k141_363982	Tet-1	96.52	460	16	0	1	460	2224	2683	0	761
k141_477461	Tet-1	96.37	248	9	0	1	248	269	22	2e-117	409
k141_177096	Tet-1	94.17	617	36	0	1	617	871	1487	0	941
k141_554692	Tet-1	98.74	239	3	0	1	239	3068	3306	2e-122	425
k141_555542	Tet-1	97.89	284	6	0	4	287	616	899	2e-142	492
k141_26187	Tet-1	97.89	237	5	0	1	237	3162	2926	4e-118	411
k141_292496	Tet-1	96.79	560	18	0	1	560	2616	2057	0	935
k141_404635	Tet-1	98.64	589	8	0	1	589	1793	1205	0	1044
k141_556138	Tet-1	95.78	474	20	0	1	474	2701	2228	0	765
k141_516613	Tet-1	92.31	312	20	3	1	310	402	711	7e-127	440
k141_65007	Tet-1	97.23	253	7	0	1	253	506	758	1e-123	429
k141_592849	Tet-1	94.16	274	14	2	1	273	456	184	1e-119	416
k141_294733	Tet-1	98.17	109	2	0	1	109	109	1	1e-51	191
k141_518439	Tet-1	98.31	414	7	0	1	414	1402	1815	0	726
k141_144120	Tet-1	97.49	239	6	0	1	239	280	42	2e-117	409
k141_407247	Tet-1	94.69	207	11	0	1	207	2846	3052	2e-91	322
k141_333482	Tet-1	100	287	0	0	1	287	2935	2649	4e-154	531
k141_559191	Tet-1	98.91	92	1	0	1	92	92	1	3e-44	165
k141_334262	Tet-1	100	294	0	0	1	294	2311	2018	5e-158	544
k141_219144	Tet-1	94.58	295	16	0	5	299	2639	2933	7e-132	457
k141_257116	Tet-1	99.06	212	2	0	1	212	1351	1140	3e-109	381
k141_408459	Tet-1	98.23	282	5	0	1	282	433	714	5e-143	494
k141_257120	Tet-1	100	206	0	0	1	206	1345	1140	3e-109	381
k141_334859	Tet-1	95.29	297	14	0	2	298	365	69	2e-136	472
k141_107287	Tet-1	95.12	410	20	0	1	410	3321	2912	0	647
k141_297222	Tet-1	99.07	107	1	0	4	110	107	1	2e-52	193
k141_107760	Tet-1	96.49	342	12	0	1	342	772	431	1e-164	566
k141_335771	Tet-1	97.32	261	7	0	1	261	1188	928	5e-128	444
k141_335773	Tet-1	99.52	208	1	0	1	208	1188	981	1e-108	379
k141_370515	Tet-1	96.75	400	13	0	1	400	1225	1624	0	667
k141_597660	Tet-1	97.39	307	8	0	1	307	1754	2060	7e-152	523
k141_486499	Tet-1	97.62	504	12	0	1	504	1276	1779	0	865
k141_372945	Tet-1	97.84	324	7	0	1	324	990	667	5e-163	560
k141_300741	Tet-1	98.78	327	4	0	1	327	2789	2463	1e-169	582
k141_599079	Tet-1	96.22	238	9	0	1	238	831	1068	5e-112	390
k141_600072	Tet-1	95.59	272	12	0	1	272	1199	928	8e-126	436
k141_112881	Tet-1	97.31	520	14	0	1	520	441	960	0	883
k141_489220	Tet-1	100	218	0	0	1	218	904	1121	6e-116	403
k141_37213	Tet-1	96.07	305	12	0	1	305	520	824	4e-144	497
k141_37644	Tet-1	97.19	498	14	0	1	498	1657	2154	0	843

## Sheet: 9408_blastn
Query id	Subject id	% identity	alignment length	mismatches	gap openings	query start	query end	subject start	subject end	e-value	bit score
k141_542744	NaOCl-1	88.1	210	16	3	2	205	901	1107	3e-66	241
k141_474206	NaOCl-1	79.53	899	174	10	7074	7967	950	57	0	632
k141_7769	NaOCl-1	79.23	987	183	18	13605	14580	1032	57	0	667
k141_194271	NaOCl-1	87.62	210	17	3	2	205	901	1107	1e-64	235
k141_520996	NaOCl-1	91.76	1031	85	0	10	1040	1031	1	0	1434
k141_16681	NaOCl-1	79.83	932	172	15	1037	1960	58	981	0	665
k141_569058	NaOCl-1	81.05	475	88	2	3413	3886	229	702	7e-107	377
k141_99662	NaOCl-1	77.11	686	149	6	1476	2157	839	158	6e-111	390
k141_506924	Chx-2	79.41	505	78	17	6332	6826	489	1	4e-93	333
k141_110222	Chx-2	100	41	0	0	267	307	489	449	2e-17	76.8
k141_74279	Chx-2	100	36	0	0	3522	3557	1	36	2e-13	67.6
k141_152145	Chx-2	94.53	439	24	0	1	439	439	1	0	678
k141_477473	Chx-2	99.58	480	2	0	106	585	1	480	0	876
k141_225671	Chx-2	97.38	191	5	0	1	191	299	489	2e-92	326
k141_225676	Chx-2	96.34	191	7	0	1	191	299	489	5e-89	315
k141_551412	Chx-2	79.02	305	40	16	1	296	14	303	1e-50	187
k141_300658	Chx-2	100	36	0	0	1	36	36	1	3e-14	67.6
k141_447434	Chx-2	100	150	0	0	1	150	340	489	4e-78	278
k141_414676	Chx-2	91.28	493	38	5	4154	4645	489	1	0	667
k141_451955	Chx-2	92.89	422	30	0	6	427	489	68	6e-179	614
k141_432139	Chx-2	97.66	342	8	0	1	342	139	480	3e-171	588
k141_257560	Ery-1	99.71	2803	5	3	12237	15037	1	2802	0	5129
k141_563139	Ery-1	90.31	939	91	0	1	939	88	1026	0	1230
k141_216939	Tric-1	86.67	75	10	0	631	705	1020	946	3e-19	84.2
k141_72526	Tric-1	93.93	428	26	0	1	428	788	361	0	647
k141_508397	Tric-1	80.18	570	111	2	1	570	582	15	5e-122	425
k141_293040	Tric-1	93.5	200	13	0	2	201	571	770	3e-84	298
k141_150627	Tric-1	93.33	75	5	0	4	78	946	1020	4e-28	111
k141_150628	Tric-1	93.33	75	5	0	4	78	946	1020	2e-27	111
k141_187504	Tric-1	88.18	347	39	2	5	350	523	868	2e-118	412
k141_224338	Tric-1	93.78	209	13	0	1	209	662	454	3e-89	315
k141_513220	Tric-1	89.8	343	35	0	1	343	630	972	8e-127	440
k141_224347	Tric-1	92.56	390	29	0	1	390	843	454	7e-163	560
k141_441017	Tric-1	84.41	956	147	2	1	955	39	993	0	939
k141_152311	Tric-1	89.55	220	23	0	1	220	126	345	1e-78	279
k141_7867	Tric-1	84.24	165	25	1	254	418	10	173	3e-42	159
k141_442483	Tric-1	89.27	317	34	0	4	320	317	1	9e-114	398
k141_156230	Tric-1	86.27	102	14	0	108	209	1020	919	4e-28	111
k141_409440	Tric-1	94.37	462	26	0	1	462	232	693	0	710
k141_266256	Tric-1	83.85	1009	161	2	2871	3878	1020	13	0	959
k141_447909	Tric-1	91.92	260	21	0	1	260	421	680	4e-104	364
k141_340761	Tric-1	91.43	385	33	0	1	385	955	571	2e-153	529
k141_340778	Tric-1	89.32	955	102	0	1	955	955	1	0	1199
k141_268423	Tric-1	92.93	99	7	0	136	234	1	99	5e-38	145
k141_484870	Tric-1	93.23	517	35	0	1	517	504	1020	0	761
k141_484873	Tric-1	92.15	331	26	0	1	331	690	1020	4e-135	468
k141_306413	Tric-1	90.35	373	36	0	747	1119	1020	648	3e-141	490
k141_88253	Tric-1	90.84	404	37	0	1	404	637	234	2e-157	542
k141_307574	Tric-1	89.04	73	8	0	245	317	1020	948	8e-22	91.6
k141_308538	Tric-1	84.21	1013	157	3	153	1164	10	1020	0	981
k141_416444	Tric-1	91.97	249	20	0	11	259	938	690	1e-99	350
k141_309645	Tric-1	86.38	213	29	0	295	507	1020	808	2e-64	233
k141_346113	Tric-1	94.1	458	27	0	11	468	938	481	0	697
k141_348093	Tric-1	80.65	310	57	3	7	315	317	10	1e-65	237
k141_563700	Tric-1	91.77	231	19	0	1	231	255	25	2e-91	322
k141_563703	Tric-1	91.77	231	19	0	1	231	255	25	2e-91	322
k141_563704	Tric-1	92.21	231	18	0	1	231	255	25	4e-93	327
k141_563708	Tric-1	92.21	231	18	0	1	231	255	25	4e-93	327
k141_130091	Tric-1	89.33	75	8	0	150	224	1020	946	5e-23	95.3
k141_456287	Tric-1	92.09	392	31	0	1	392	621	230	1e-160	553
k141_491424	Tric-1	89.33	75	8	0	233	307	1020	946	7e-23	95.3
k141_420949	Tric-1	100	33	0	0	248	280	1020	988	6e-13	62.1
k141_492091	Tric-1	91.28	436	38	0	1	436	666	231	2e-173	595
k141_279389	Tric-1	89.84	305	31	0	1	305	344	648	2e-112	392
k141_279393	Tric-1	92.92	240	17	0	1	240	409	648	9e-100	350
k141_207058	Tric-1	94.01	551	33	0	1	551	830	280	0	835
k141_244048	Tric-1	95.61	296	13	0	1	296	296	1	5e-137	475
k141_97717	Tric-1	91.84	245	20	0	1	245	661	417	2e-97	342
k141_28490	Tric-1	92.93	99	7	0	156	254	1	99	5e-38	145
k141_391100	Tric-1	92.98	342	24	0	1	342	621	280	1e-144	499
k141_64665	Tric-1	91.15	373	33	0	1	373	648	1020	9e-147	507
k141_462984	Tric-1	89.74	78	7	1	5	82	86	10	4e-24	99
k141_428344	Tric-1	83.33	276	45	1	13	288	284	10	1e-70	254
k141_102194	Tric-1	86.56	186	25	0	4	189	835	1020	2e-56	206
k141_359126	Tric-1	90.98	266	24	0	1	266	266	1	2e-102	359
k141_394792	Tric-1	89.79	333	34	0	1	333	688	1020	8e-123	427
k141_176650	Tric-1	87.85	288	35	0	1	288	699	986	2e-96	339
k141_176652	Tric-1	88.89	288	32	0	1	288	699	986	2e-101	355
k141_176656	Tric-1	88.89	297	33	0	1	297	690	986	1e-104	366
k141_68944	Tric-1	86.35	740	99	2	1	739	282	1020	0	806
k141_433071	Tric-1	93.56	264	17	0	1	264	559	822	5e-113	394
k141_144336	Tric-1	85.45	165	23	1	153	317	10	173	1e-45	171
k141_433514	Tric-2	84	275	44	0	1	275	944	670	4e-74	265
k141_398889	Tric-2	94.94	909	46	0	5119	6027	31	939	0	1424
k141_74279	Tric-2	81.8	533	93	4	4	534	436	966	7e-127	444
k141_334995	Tric-2	95.4	261	12	0	4	264	24	284	1e-119	416
k141_301254	Tric-2	99.48	966	5	0	430	1395	966	1	0	1757
k141_554625	Tric-2	80.6	938	178	4	2553	3488	966	31	0	721
k141_158502	Tric-2	97.19	356	10	0	1	356	716	361	1e-175	603
k141_232574	Tric-2	91.34	716	62	0	1024	1739	1	716	0	979
k141_195954	Tric-2	97.44	351	9	0	55	405	966	616	1e-174	599
k141_341538	Tric-2	95.59	204	9	0	4	207	24	227	4e-93	327
k141_17314	Tric-2	80.72	830	156	4	1	828	858	31	0	643
k141_310432	Tric-2	95.03	161	8	0	376	536	1	161	2e-70	254
k141_320144	Tric-2	93.45	626	41	0	10	635	31	656	0	929
k141_537398	Tric-2	94.6	352	19	0	1	352	495	144	2e-158	545
k141_537402	Tric-2	93.51	416	27	0	1	416	144	559	1e-180	619
k141_361511	Tet-1	95.18	249	12	0	1	249	2563	2811	4e-113	394
k141_434649	Tet-1	98.1	263	5	0	1	263	2043	2305	2e-132	459
k141_1419	Tet-1	87.47	1101	136	2	1	1100	2348	3447	0	1267
k141_1429	Tet-1	79.85	536	98	9	7	537	3447	2917	2e-109	383
k141_290669	Tet-1	95.14	555	27	0	1	555	3117	2563	0	876
k141_507635	Tet-1	97.39	421	11	0	1	421	1353	1773	0	717
k141_39155	Tet-1	96.01	276	11	0	922	1197	3463	3188	5e-129	449
k141_4274	Tet-1	97.02	671	20	0	917	1587	1	671	0	1129
k141_473850	Tet-1	74.51	3504	811	75	518	3980	3463	1	0	1448
k141_76604	Tet-1	95.52	424	19	0	1	424	2671	3094	0	678
k141_76609	Tet-1	96.02	226	9	0	1	226	2896	2671	2e-105	368
k141_112905	Tet-1	95.7	465	20	0	1	465	995	531	0	749
k141_474799	Tet-1	97.17	707	20	0	1	707	1799	2505	0	1195
k141_43701	Tet-1	98.42	316	5	0	2	317	2505	2190	7e-162	556
k141_298460	Tet-1	95.78	308	13	0	2	309	308	1	8e-144	497
k141_80742	Tet-1	95.59	227	10	0	1	227	2977	3203	3e-104	364
k141_80749	Tet-1	95.59	227	10	0	1	227	2977	3203	3e-104	364
k141_80753	Tet-1	96.48	227	8	0	1	227	2977	3203	1e-107	375
k141_80755	Tet-1	96.67	210	7	0	1	210	3186	2977	8e-100	350
k141_154523	Tet-1	96.42	279	10	0	1	279	1209	1487	5e-133	460
k141_372300	Tet-1	96.6	265	9	0	1	265	1188	924	6e-127	440
k141_372308	Tet-1	97.17	283	8	0	1	283	1188	906	1e-138	479
k141_373747	Tet-1	97.6	208	5	0	1	208	3063	3270	5e-102	357
k141_12648	Tet-1	95.62	297	13	0	1	297	1349	1053	5e-138	477
k141_409690	Tet-1	94.85	544	26	2	1	543	711	169	0	848
k141_84196	Tet-1	96.47	283	10	0	1	283	3046	3328	3e-135	468
k141_375073	Tet-1	94.63	391	21	0	1	391	1457	1847	8e-177	606
k141_49089	Tet-1	94.51	364	20	0	1	364	2896	2533	2e-163	562
k141_340509	Tet-1	95.99	673	27	0	1	673	1456	784	0	1094
k141_377028	Tet-1	95.47	1149	52	0	1	1149	169	1317	0	1834
k141_305299	Tet-1	95.78	308	13	0	1	308	2673	2366	4e-144	497
k141_234205	Tet-1	97.1	207	6	0	1	207	3257	3463	1e-99	350
k141_523393	Tet-1	97.37	228	6	0	1	228	1525	1752	2e-111	388
k141_89533	Tet-1	96.69	242	8	0	1	242	3063	3304	7e-116	403
k141_89539	Tet-1	95.51	535	24	0	1	535	2770	3304	0	856
k141_308573	Tet-1	87.42	1916	241	0	4	1919	331	2246	0	2204
k141_488632	Tet-1	97.02	537	15	1	1	537	2703	2168	0	902
k141_453446	Tet-1	97.19	427	12	0	1	427	1779	1353	0	723
k141_165065	Tet-1	98.38	616	10	0	1	616	1690	2305	0	1083
k141_24610	Tet-1	74.64	2275	513	53	119	2361	3447	1205	0	946
k141_565962	Tet-1	93.5	446	29	0	377	822	1	446	0	664
k141_493857	Tet-1	97.28	551	15	0	1	551	2183	1633	0	935
k141_206932	Tet-1	96	450	18	0	1	450	1746	1297	0	732
k141_534068	Tet-1	96.01	476	19	0	1	476	571	1046	0	774
k141_172764	Tet-1	97.05	339	10	0	1	339	2756	3094	3e-166	571
k141_465633	Tet-1	96.82	283	9	0	1	283	1939	1657	6e-137	473
k141_539727	Tet-1	96.8	250	8	0	1	250	1690	1939	3e-120	418
k141_395813	Tet-1	96.31	244	9	0	1	244	1194	1437	3e-115	401
k141_540293	Tet-1	96.88	865	27	0	1	865	924	1788	0	1448
k141_431551	Tet-1	96.77	433	14	0	1	433	2183	1751	0	723
k141_467126	Tet-1	96.98	265	8	0	1	265	1053	1317	1e-128	446

## Sheet: 9412_blastn
Query id	Subject id	% identity	alignment length	mismatches	gap openings	query start	query end	subject start	subject end	e-value	bit score
k141_133184	NaOCl-1	82.59	494	76	9	389	877	981	493	2e-122	427
k141_31173	NaOCl-1	81.37	789	139	7	983	1767	58	842	0	636
k141_251796	NaOCl-1	75.14	692	142	26	788	1464	196	872	5e-83	298
k141_337073	NaOCl-1	99.61	770	3	0	1	770	770	1	0	1406
k141_182276	NaOCl-1	90.18	1110	100	3	262954	264057	1	1107	0	1437
k141_103285	NaOCl-1	99.48	191	1	0	185	375	1107	917	5e-99	348
k141_105500	Chx-2	90.87	493	40	5	8313	8804	1	489	0	656
k141_288700	Chx-2	95.1	490	22	2	4803	5291	489	1	0	771
k141_396686	Chx-2	96.73	489	16	0	250	738	489	1	0	815
k141_278020	Chx-2	100	68	0	0	1	68	68	1	7e-32	126
k141_229650	Chx-2	100	54	0	0	443	496	1	54	2e-24	100
k141_181793	Chx-2	88.82	152	17	0	67	218	152	1	1e-50	187
k141_406610	Ery-1	99.71	2803	5	3	4163	6963	1	2802	0	5129
k141_392465	Tric-1	89.67	397	41	0	1	397	551	155	9e-147	507
k141_392997	Tric-1	91.67	372	31	0	2	373	190	561	1e-149	516
k141_132117	Tric-1	89.42	208	22	0	1	208	577	370	1e-73	263
k141_1878	Tric-1	89.33	75	8	0	284	358	1020	946	8e-23	95.3
k141_1884	Tric-1	97.5	40	1	0	284	323	1020	981	4e-15	69.4
k141_315585	Tric-1	89.59	490	51	0	1	490	679	190	0	623
k141_106583	Tric-1	89.66	377	39	0	1	377	436	60	5e-139	481
k141_264001	Tric-1	96.47	283	10	0	1	283	693	411	3e-135	468
k141_185493	Tric-1	94.32	405	23	0	334	738	1020	616	0	621
k141_185597	Tric-1	94.47	253	14	0	1	253	576	828	6e-112	390
k141_108449	Tric-1	94.83	58	3	0	392	449	1	58	1e-21	91.6
k141_29854	Tric-1	88.59	263	30	0	1	263	758	1020	2e-90	320
k141_397913	Tric-1	92.06	63	5	0	701	763	1020	958	7e-21	89.8
k141_111163	Tric-1	92.57	175	13	0	84	258	1	175	3e-70	252
k141_111168	Tric-1	92	200	16	0	84	283	1	200	4e-79	281
k141_137815	Tric-1	91.18	442	39	0	49	490	1020	579	5e-175	601
k141_269335	Tric-1	93.33	75	5	0	448	522	1020	946	1e-27	111
k141_140027	Tric-1	89.43	331	35	0	28	358	1020	690	4e-120	418
k141_140030	Tric-1	86.56	186	25	0	4	189	835	1020	2e-56	206
k141_60593	Tric-1	93.77	305	19	0	1	305	507	811	2e-132	459
k141_60634	Tric-1	83.72	258	41	1	3	260	266	10	3e-67	243
k141_36984	Tric-1	91.53	295	25	0	15	309	1020	726	7e-117	407
k141_350936	Tric-1	89.58	355	35	2	2	355	262	615	1e-129	449
k141_404105	Tric-1	93.5	938	61	0	200	1137	1	938	0	1395
k141_353562	Tric-1	85.11	1021	150	2	1697	2716	1020	1	0	1042
k141_12718	Tric-1	87.8	820	99	1	1	820	828	10	0	959
k141_277165	Tric-1	96.8	281	9	0	3	283	896	616	8e-136	470
k141_277170	Tric-1	95.82	239	10	0	1	239	658	896	7e-111	387
k141_146850	Tric-1	93.14	175	12	0	1	175	175	1	1e-71	257
k141_332753	Tric-1	93.33	75	5	0	17	91	946	1020	1e-27	111
k141_150777	Tric-1	94.05	269	16	0	1	269	705	437	2e-117	409
k141_122997	Tric-1	97.63	295	7	0	1	295	462	756	7e-147	507
k141_123002	Tric-1	99.02	204	2	0	1	204	756	553	8e-105	366
k141_227318	Tric-1	87.78	360	44	0	1	360	615	256	3e-121	422
k141_19077	Tric-1	89.33	300	32	0	1	300	972	673	5e-108	377
k141_360429	Tric-1	89.56	249	26	0	1	249	690	938	1e-89	316
k141_334171	Tric-1	85.78	211	30	0	1	211	810	1020	8e-62	224
k141_334205	Tric-1	92.16	51	4	0	262	312	1020	970	3e-16	73.1
k141_412978	Tric-1	89.29	439	47	0	27	465	1020	582	5e-160	551
k141_308087	Tric-1	96.98	232	7	0	1	232	462	693	5e-112	390
k141_284250	Tric-1	90.69	333	31	0	1	333	688	1020	3e-127	444
k141_260595	Tric-1	93.57	280	18	0	4	283	716	437	3e-120	418
k141_209293	Tric-1	85.62	466	67	0	1	466	128	593	1e-141	490
k141_261101	Tric-1	83.72	258	41	1	3	260	266	10	4e-67	243
k141_382	Tric-2	80.68	937	179	2	1904	2839	31	966	0	726
k141_105500	Tric-2	80.49	938	179	4	4431	5366	31	966	0	715
k141_110310	Tric-2	89.19	74	8	0	230	303	31	104	2e-22	93.5
k141_33098	Tric-2	100	33	0	0	195	227	966	934	5e-13	62.1
k141_295122	Tric-2	94.73	948	50	0	187	1134	1	948	0	1474
k141_402118	Tric-2	90.5	200	19	0	4	203	473	274	3e-74	265
k141_193769	Tric-2	97.48	159	4	0	2016	2174	966	808	2e-75	272
k141_193776	Tric-2	97.52	282	7	0	1	282	685	966	1e-139	483
k141_297356	Tric-2	83.46	768	125	2	241	1007	31	797	0	713
k141_274057	Tric-2	98.84	948	11	0	150	1097	1	948	0	1690
k141_377754	Tric-2	93.96	546	33	0	22	567	1	546	0	826
k141_353474	Tric-2	84.26	305	46	2	1	304	663	966	2e-83	296
k141_171233	Tric-2	100	89	0	0	1	89	878	966	4e-44	165
k141_40043	Tric-2	86.14	433	58	2	10	441	716	285	2e-134	466
k141_146738	Tric-2	100	270	0	0	1	270	697	966	1e-144	499
k141_148104	Tric-2	96.19	210	8	0	1	210	825	616	4e-98	344
k141_148502	Tric-2	100	359	0	0	1	359	824	466	0	664
k141_148508	Tric-2	95.09	795	39	0	1	795	825	31	0	1253
k141_120897	Tric-2	100	46	0	0	1	46	921	966	8e-20	86.1
k141_178077	Tric-2	92.56	403	30	0	1	403	71	473	2e-168	579
k141_205067	Tric-2	84.21	304	48	0	1540	1843	966	663	1e-82	296
k141_232986	Tric-2	94.79	211	11	0	1	211	336	546	1e-93	329
k141_234759	Tric-2	91.46	890	76	0	971	1860	1	890	0	1223
k141_209371	Tet-1	97.75	267	6	0	1	267	831	1097	5e-133	460
k141_341631	Tet-1	98.13	214	4	0	1	214	831	1044	5e-107	374
k141_108688	Tet-1	99.5	200	1	0	1	200	1103	904	3e-104	364
k141_265819	Tet-1	97.07	546	16	0	1	546	426	971	0	920
k141_213418	Tet-1	98.49	199	3	0	105	303	3463	3265	3e-100	351
k141_370754	Tet-1	96.11	566	22	0	1	566	566	1	0	924
k141_57294	Tet-1	97.27	293	8	0	7	299	1108	1400	4e-144	497
k141_214272	Tet-1	96.84	1266	40	0	1	1266	2198	3463	0	2117
k141_215642	Tet-1	72.93	3225	797	69	7467	10653	250	3436	0	1050
k141_321641	Tet-1	97.14	280	8	0	1	280	963	1242	6e-137	473
k141_195911	Tet-1	98.55	619	9	0	1	619	426	1044	0	1094
k141_221144	Tet-1	94.5	655	36	0	1	655	3306	2652	0	1011
k141_121376	Tet-1	96.48	681	24	0	1	681	2194	1514	0	1125
k141_121390	Tet-1	95.44	812	37	0	1	812	2194	1383	0	1295
k141_95435	Tet-1	94.28	559	32	0	1	559	2881	3439	0	856
k141_175764	Tet-1	97.88	283	6	0	1	283	2056	2338	6e-142	490
k141_175769	Tet-1	97.1	241	7	0	1	241	2098	2338	6e-117	407
k141_226025	Tet-1	95.11	307	15	0	4	310	2639	2945	3e-140	484
k141_17796	Tet-1	97.1	310	9	0	1	310	1512	1203	7e-152	523
k141_17804	Tet-1	98.51	536	8	0	1	536	977	1512	0	946
k141_45528	Tet-1	98.79	165	2	0	152	316	3463	3299	6e-83	294
k141_201986	Tet-1	97.11	277	8	0	1	277	2374	2098	3e-135	468
k141_202001	Tet-1	94.15	992	58	0	1	992	2374	1383	0	1511
k141_204084	Tet-1	95.8	286	12	0	1	286	957	1242	1e-133	462
k141_21317	Tet-1	74.49	3504	812	75	4910	8372	3463	1	0	1443
k141_21319	Tet-1	96.48	3463	122	0	1632	5094	3463	1	0	5720
k141_181362	Tet-1	96.06	330	13	0	1	330	3121	3450	3e-156	538
k141_230968	Tet-1	91.46	328	28	0	1	328	402	75	3e-130	451
k141_77761	Tet-1	95.56	1172	52	0	1	1172	3405	2234	0	1877

## Sheet: 9414_blastn
Query id	Subject id	% identity	alignment length	mismatches	gap openings	query start	query end	subject start	subject end	e-value	bit score
k141_202741	NaOCl-1	91.36	567	49	0	1	567	418	984	0	776
k141_114312	NaOCl-1	88.1	210	16	4	4	207	901	1107	3e-66	241
k141_226076	NaOCl-1	89.18	305	33	0	16	320	1	305	5e-109	381
k141_191737	NaOCl-1	90.3	299	29	0	1	299	470	172	2e-112	392
k141_191749	NaOCl-1	90.77	813	75	0	1	813	984	172	0	1086
k141_12196	NaOCl-1	74.84	775	159	30	381	1137	183	939	2e-89	318
k141_60503	NaOCl-1	86.89	183	15	4	595	771	1107	928	4e-53	196
k141_353527	NaOCl-1	90.36	1110	98	4	1248	2351	1	1107	0	1448
k141_42378	NaOCl-1	75.98	687	155	8	5321	6002	839	158	6e-97	346
k141_42718	NaOCl-1	78.65	932	183	13	18723	19646	58	981	3e-174	604
k141_248820	Chx-2	94.43	305	17	0	1	305	305	1	3e-135	470
k141_117029	Chx-2	100	68	0	0	1	68	68	1	6e-32	126
k141_184706	Chx-2	79.8	505	76	18	1770	2264	489	1	5e-97	344
k141_117868	Chx-2	97.27	256	7	0	1	256	234	489	6e-125	435
k141_274873	Chx-2	94.39	374	21	0	1	374	374	1	1e-166	575
k141_208907	Chx-2	93.32	374	25	0	1	374	374	1	1e-159	553
k141_76916	Chx-2	99.8	489	1	0	92	580	489	1	0	898
k141_121265	Chx-2	98.63	73	1	0	1	73	417	489	2e-33	130
k141_122428	Chx-2	95	340	17	0	1	340	340	1	4e-155	534
k141_194862	Chx-2	94.77	325	17	0	1	325	165	489	8e-147	507
k141_35504	Chx-2	91.46	492	39	3	291	782	489	1	0	673
k141_103241	Ery-1	99.71	2803	5	3	1991	4791	1	2802	0	5129
k141_201846	Tric-1	95.62	297	13	0	1	297	857	561	5e-138	477
k141_336408	Tric-1	87.2	211	27	0	1	211	810	1020	6e-67	241
k141_314339	Tric-1	91.55	71	6	0	1	71	71	1	4e-24	99
k141_180420	Tric-1	94.75	533	28	0	1137	1669	1020	488	0	830
k141_292034	Tric-1	89.33	75	8	0	19	93	946	1020	2e-22	95.3
k141_158422	Tric-1	92.34	222	17	0	13	234	938	717	9e-90	316
k141_158428	Tric-1	90.79	304	28	0	3	306	1020	717	7e-117	407
k141_91322	Tric-1	86.14	303	42	0	1	303	49	351	6e-93	327
k141_226041	Tric-1	90.33	486	47	0	128	613	1	486	0	638
k141_315430	Tric-1	100	33	0	0	1756	1788	1020	988	4e-12	62.1
k141_137131	Tric-1	86.27	102	14	0	4	105	919	1020	2e-27	111
k141_92518	Tric-1	90.06	312	31	0	82	393	1020	709	3e-116	405
k141_182184	Tric-1	96.77	62	2	0	246	307	1	62	1e-25	104
k141_338234	Tric-1	89.61	1020	106	0	82	1101	1	1020	0	1297
k141_249112	Tric-1	93.91	345	21	0	49	393	1020	676	3e-151	521
k141_294542	Tric-1	91.55	71	6	0	247	317	1	71	5e-24	99
k141_273297	Tric-1	90.62	565	53	0	1	565	456	1020	0	750
k141_140114	Tric-1	98.57	279	4	0	4	282	788	510	5e-143	494
k141_140116	Tric-1	98.8	249	3	0	1	249	510	758	4e-128	444
k141_117716	Tric-1	91.6	262	22	0	1	262	759	1020	1e-103	363
k141_229984	Tric-1	84.03	1008	161	0	1959	2966	1020	13	0	970
k141_275302	Tric-1	89.93	457	46	0	1	457	665	209	1e-171	590
k141_252381	Tric-1	89.33	75	8	0	19	93	946	1020	1e-22	95.3
k141_208163	Tric-1	90.4	354	34	0	12	365	1020	667	1e-134	466
k141_186324	Tric-1	88.43	1020	118	0	220	1239	1	1020	0	1230
k141_297521	Tric-1	90.41	417	40	0	3	419	586	1002	2e-159	549
k141_253474	Tric-1	93.33	75	5	0	489	563	1020	946	1e-27	111
k141_321388	Tric-1	92.34	209	16	0	1	209	875	667	3e-84	298
k141_98706	Tric-1	92.61	203	15	0	1590	1792	1	203	1e-81	292
k141_188054	Tric-1	88.76	267	30	0	1	267	1005	739	5e-93	327
k141_188058	Tric-1	89.01	282	31	0	5	286	739	1020	1e-99	350
k141_321907	Tric-1	92.59	459	34	0	1	459	207	665	0	660
k141_344534	Tric-1	90.92	628	57	0	1	628	628	1	0	845
k141_278069	Tric-1	93.17	278	19	0	4	281	701	424	2e-117	409
k141_100393	Tric-1	89.41	1020	108	0	76	1095	1	1020	0	1286
k141_77973	Tric-1	89.81	373	38	0	1	373	628	256	2e-138	479
k141_301431	Tric-1	93.37	618	41	0	1	618	807	190	0	915
k141_347369	Tric-1	90.77	444	41	0	1	444	527	84	7e-173	593
k141_257837	Tric-1	84.6	1013	153	3	17347	18358	10	1020	0	1003
k141_191924	Tric-1	95.12	246	12	0	1	246	84	329	2e-111	388
k141_191934	Tric-1	97.57	329	8	0	342	670	1	329	9e-164	564
k141_192030	Tric-1	94.09	203	12	0	2	204	646	848	1e-87	309
k141_147420	Tric-1	90.91	506	46	0	1	506	785	280	0	680
k141_13267	Tric-1	89.04	374	41	0	15	388	1020	647	5e-134	464
k141_148081	Tric-1	88.24	272	32	0	101	372	1020	749	3e-92	326
k141_327625	Tric-1	91.59	428	36	0	1	428	582	155	3e-172	592
k141_238649	Tric-1	94.35	336	19	0	1	336	722	387	1e-149	516
k141_262538	Tric-1	100	36	0	0	1	36	985	1020	3e-14	67.6
k141_127905	Tric-1	89.3	327	35	0	27	353	1020	694	6e-118	411
k141_37540	Tric-1	89.04	301	33	0	3	303	265	565	7e-107	374
k141_241237	Tric-1	96.47	85	3	0	246	330	1	85	9e-37	141
k141_109369	Tric-1	90.8	174	16	0	1	174	174	1	1e-64	233
k141_219430	Tric-1	97.13	209	6	0	1	209	650	442	6e-101	353
k141_288543	Tric-1	92.31	247	19	0	1	247	561	807	3e-100	351
k141_87296	Tric-1	89.66	290	30	0	6	295	290	1	9e-106	370
k141_244973	Tric-1	89.63	347	36	0	1	347	992	646	2e-127	442
k141_44622	Tric-1	92.42	66	5	0	1	66	955	1020	1e-22	95.3
k141_313139	Tric-2	91.67	72	6	0	1	72	102	31	8e-24	100
k141_136589	Tric-2	81.91	829	148	2	234	1061	31	858	0	699
k141_292781	Tric-2	97.98	297	6	0	272	568	966	670	2e-149	516
k141_136910	Tric-2	80.77	208	38	2	219	425	966	760	9e-43	161
k141_249225	Tric-2	81.43	937	170	4	1197	2131	965	31	0	763
k141_249236	Tric-2	82.28	937	162	4	1197	2131	965	31	0	808
k141_3812	Tric-2	97.44	351	9	0	3574	3924	966	616	1e-173	599
k141_251514	Tric-2	79.83	481	92	5	1	478	738	260	2e-98	346
k141_208907	Tric-2	83.94	249	40	0	3362	3610	966	718	3e-65	239
k141_344627	Tric-2	96.11	437	17	0	1	437	854	418	0	713
k141_344628	Tric-2	94.76	725	38	0	2	726	755	31	0	1129
k141_233759	Tric-2	80.58	937	180	2	1872	2807	966	31	0	721
k141_212264	Tric-2	81.57	830	149	4	1	828	858	31	0	682
k141_55628	Tric-2	95.63	755	33	0	448	1202	1	755	0	1212
k141_236309	Tric-2	91.89	74	6	0	230	303	31	104	1e-25	104
k141_220203	Tric-2	96.06	457	18	0	1	457	725	269	0	745
k141_134602	Tet-1	96.31	542	20	0	1	542	2961	2420	0	891
k141_67766	Tet-1	98.58	281	4	0	1	281	3158	3438	4e-144	497
k141_224126	Tet-1	95.11	184	9	0	1	184	3280	3463	1e-81	291
k141_336023	Tet-1	96.15	234	9	0	1	234	1398	1165	9e-110	383
k141_23519	Tet-1	99.63	270	1	0	1	270	1757	1488	5e-143	494
k141_23524	Tet-1	97.16	2398	68	0	1	2398	891	3288	0	4052
k141_314075	Tet-1	97.05	237	7	0	1	237	1532	1296	9e-115	399
k141_246963	Tet-1	94.33	282	16	0	1	282	1305	1024	1e-124	433
k141_314455	Tet-1	96.95	328	10	0	1	328	1074	1401	3e-160	551
k141_314463	Tet-1	94.72	1401	74	0	56	1456	1	1401	0	2178
k141_158970	Tet-1	96.82	314	10	0	1	314	1021	708	2e-152	525
k141_69437	Tet-1	96.71	1214	40	0	224	1437	1	1214	0	2021
k141_24093	Tet-1	96.06	2157	85	0	225	2381	1	2157	0	3513
k141_270594	Tet-1	96.82	283	9	0	1	283	1392	1674	6e-137	473
k141_293399	Tet-1	95.49	909	41	0	1	909	2196	1288	0	1452
k141_70702	Tet-1	72.98	3497	845	84	525	3971	1	3447	0	1131
k141_70712	Tet-1	98.84	86	1	0	527	612	1	86	2e-40	154
k141_204871	Tet-1	82.99	929	146	11	98	1020	3447	2525	0	830
k141_72756	Tet-1	97.12	1214	35	0	56	1269	1	1214	0	2049
k141_95603	Tet-1	96.71	243	8	0	1	243	2266	2508	2e-116	405
k141_26814	Tet-1	99.29	281	2	0	1	281	2191	2471	2e-147	508
k141_96501	Tet-1	95.1	306	15	0	1	306	2552	2857	1e-139	483
k141_296784	Tet-1	96.92	260	8	0	1	260	1273	1532	8e-126	436
k141_74204	Tet-1	98.17	218	4	0	1	218	1043	826	3e-109	381
k141_118241	Tet-1	95.88	873	36	0	1	873	1534	2406	0	1413
k141_252690	Tet-1	99.02	306	3	0	63	368	3463	3158	1e-159	549
k141_297923	Tet-1	99.51	411	2	0	1	411	40	450	0	749
k141_343565	Tet-1	94.12	323	19	0	1	323	2400	2722	2e-142	492
k141_345552	Tet-1	95.65	184	8	0	1	184	3280	3463	2e-83	296
k141_323307	Tet-1	98.27	519	9	0	1	519	1264	746	0	909
k141_121966	Tet-1	92.66	2192	151	9	1	2187	1261	3447	0	3147
k141_78740	Tet-1	97.97	295	6	0	1	295	2266	2560	1e-148	512
k141_234764	Tet-1	96.57	642	22	0	76	717	3463	2822	0	1064
k141_146708	Tet-1	95.41	872	40	0	1	872	2549	3420	0	1389
k141_327278	Tet-1	100	341	0	0	1	341	1691	2031	0	630
k141_328153	Tet-1	93.89	311	19	0	2	312	1021	1331	9e-136	470
k141_194710	Tet-1	97.97	344	7	0	1	344	1835	2178	4e-174	597
k141_260359	Tet-1	95.64	918	40	0	1	918	2546	3463	0	1474
k141_306222	Tet-1	100	1129	0	0	1	1129	3246	2118	0	2085
k141_172426	Tet-1	98.63	291	4	0	1	291	966	676	1e-149	516
k141_285880	Tet-1	98.82	85	1	0	1	85	85	1	4e-40	152
k141_353001	Tet-1	98.78	410	5	0	1	410	1315	906	0	730
k141_286701	Tet-1	97.03	337	10	0	4	340	1614	1278	3e-165	568
k141_240832	Tet-1	95.96	470	19	0	1	470	3273	2804	0	763
k141_174457	Tet-1	97.8	318	7	0	2	319	1158	1475	1e-159	549
k141_288112	Tet-1	96.48	511	18	0	1	511	2628	2118	0	845
k141_220168	Tet-1	99.16	237	2	0	61	297	3463	3227	5e-123	427
k141_176468	Tet-1	96.77	465	15	0	1	465	2056	2520	0	776
k141_176474	Tet-1	98.03	203	4	0	1	203	2056	2258	6e-101	353
k141_356330	Tet-1	98.24	284	5	0	1	284	1579	1296	4e-144	497
k141_43282	Tet-1	97.01	201	6	0	2	202	1106	906	2e-96	339

## Sheet: 9415_blastn
Query id	Subject id	% identity	alignment length	mismatches	gap openings	query start	query end	subject start	subject end	e-value	bit score
k141_69222	NaOCl-1	88.17	279	24	4	4	276	832	1107	9e-91	324
k141_103007	NaOCl-1	80.21	672	127	6	209	877	57	725	3e-144	499
k141_203467	NaOCl-1	80.05	757	143	8	599	1351	981	229	3e-160	555
k141_36659	NaOCl-1	90.18	1110	100	3	27393	28496	1107	1	0	1437
k141_252149	Chx-2	79.41	505	78	17	6065	6559	489	1	7e-93	333
k141_20265	Chx-2	95.09	489	24	0	728	1216	1	489	0	771
k141_170911	Chx-2	100	68	0	0	1	68	68	1	4e-32	126
k141_105773	Chx-2	98.63	73	1	0	348	420	489	417	2e-33	130
k141_240785	Chx-2	94	350	21	0	1	350	58	407	5e-154	531
k141_41717	Chx-2	96.41	223	8	0	1	223	267	489	3e-105	368
k141_41720	Chx-2	99.19	123	1	0	1	123	367	489	3e-60	222
k141_25113	Chx-2	94.68	489	26	0	1421	1909	1	489	0	760
k141_182939	Chx-2	100	489	0	0	503	991	1	489	0	904
k141_93198	Ery-1	99.71	2803	5	3	3114	5914	1	2802	0	5129
k141_196137	Ery-1	89.47	1178	117	7	1	1174	1628	2802	0	1482
k141_215206	Ery-1	92.37	917	70	0	405	1321	1	917	0	1306
k141_183594	Tric-1	83.67	294	47	1	60	353	10	302	2e-77	276
k141_33674	Tric-1	88.55	358	39	2	1	357	664	1020	2e-124	433
k141_67719	Tric-1	84.19	1012	159	1	51	1062	1020	10	0	981
k141_184762	Tric-1	91.14	756	67	0	1	756	183	938	0	1026
k141_51776	Tric-1	86.64	494	66	0	4	497	830	337	7e-159	547
k141_251728	Tric-1	89.83	826	84	0	1	826	195	1020	0	1061
k141_119258	Tric-1	86.14	101	14	0	1	101	920	1020	4e-27	110
k141_136749	Tric-1	84.64	801	121	2	1	800	869	70	0	797
k141_87230	Tric-1	100	33	0	0	3	35	988	1020	5e-13	62.1
k141_87584	Tric-1	82.53	292	49	2	4	294	730	1020	5e-71	255
k141_137335	Tric-1	81.98	222	38	2	178	398	1020	800	1e-50	187
k141_38296	Tric-1	89.86	69	7	0	2	70	952	1020	7e-21	89.8
k141_56153	Tric-1	85.6	486	70	0	1	486	530	45	8e-148	510
k141_56166	Tric-1	85.79	570	81	0	10	579	614	45	5e-176	604
k141_223274	Tric-1	92.91	282	20	0	2	283	571	852	5e-118	411
k141_5929	Tric-1	91.19	318	28	0	1	318	699	382	1e-124	433
k141_224354	Tric-1	91.21	239	21	0	271	509	1	239	3e-92	326
k141_207178	Tric-1	91.4	349	30	0	1	349	672	1020	2e-138	479
k141_75929	Tric-1	92.06	1020	81	0	1827	2846	1	1020	0	1435
k141_59373	Tric-1	90.92	639	58	0	49	687	1020	382	0	859
k141_60765	Tric-1	93.33	75	5	0	19	93	946	1020	4e-27	111
k141_60805	Tric-1	85.27	129	19	0	224	352	1020	892	2e-34	134
k141_211857	Tric-1	83.63	281	46	0	1	281	983	703	4e-74	265
k141_95472	Tric-1	92.18	294	23	0	1	294	699	406	1e-119	416
k141_130855	Tric-1	87.7	122	14	1	194	315	10	130	8e-37	141
k141_97037	Tric-1	89.02	1020	112	0	49	1068	1020	1	0	1264
k141_265012	Tric-1	84.4	1013	155	3	43	1054	1020	10	0	992
k141_82498	Tric-1	88	275	33	0	1	275	712	986	2e-92	326
k141_82501	Tric-1	87.26	212	27	0	1	212	775	986	1e-67	243
k141_234461	Tric-2	95.34	966	45	0	130	1095	966	1	0	1535
k141_185689	Tric-2	95.26	843	40	0	130	972	966	124	0	1336
k141_252149	Tric-2	99.79	966	2	0	9547	10512	966	1	0	1773
k141_85931	Tric-2	80.04	937	185	2	2690	3625	31	966	0	693
k141_2377	Tric-2	80.53	719	136	4	748	1464	966	250	6e-159	549
k141_53456	Tric-2	83.91	373	58	2	3	374	595	966	8e-101	355
k141_237210	Tric-2	97.44	313	8	0	1	313	755	443	3e-155	534
k141_124297	Tric-2	84.14	372	59	0	3	374	595	966	2e-102	361
k141_157614	Tric-2	94.86	253	13	0	1	253	253	1	2e-113	396
k141_243343	Tric-2	81.43	937	170	4	1423	2357	965	31	0	763
k141_61815	Tric-2	95.24	189	9	0	79	267	31	219	1e-84	300
k141_163830	Tric-2	90.32	310	30	0	1	310	752	443	7e-117	407
k141_199675	Tric-2	94.71	189	10	0	1	189	219	31	6e-83	294
k141_66836	Tet-1	97.81	228	5	0	1	228	228	1	4e-113	394
k141_117132	Tet-1	98.08	313	6	0	1	313	2330	2018	1e-158	545
k141_50934	Tet-1	97.17	283	8	0	1	283	446	728	1e-138	479
k141_84886	Tet-1	96.75	369	12	0	2	370	589	957	1e-179	616
k141_84894	Tet-1	95.51	512	23	0	1	512	446	957	0	819
k141_118171	Tet-1	87.85	576	70	0	1991	2566	3453	2878	0	676
k141_151492	Tet-1	93.83	243	15	0	4754	4996	1	243	2e-103	366
k141_218852	Tet-1	97.91	1966	41	0	939	2904	3463	1498	0	3404
k141_18642	Tet-1	98.18	55	1	0	545	599	1	55	3e-23	97.1
k141_186387	Tet-1	93.83	243	15	0	1	243	243	1	3e-104	366
k141_53504	Tet-1	97.51	281	7	0	1	281	3159	3439	4e-139	481
k141_54006	Tet-1	96.74	1290	42	0	1	1290	2115	826	0	2150
k141_170829	Tet-1	90.48	294	26	2	1	293	2720	3012	9e-111	387
k141_237663	Tet-1	97.39	230	6	0	3	232	3297	3068	1e-112	392
k141_38520	Tet-1	98.18	55	1	0	1	55	55	1	2e-23	97.1
k141_89118	Tet-1	98.57	421	6	0	1	421	1021	601	0	745
k141_21957	Tet-1	97.8	1638	36	0	1	1638	1638	1	0	2826
k141_6794	Tet-1	100	165	0	0	123	287	3463	3299	2e-86	305
k141_241476	Tet-1	98.37	367	6	0	1	367	3208	2842	0	645
k141_191865	Tet-1	98.94	379	4	0	1	379	135	513	0	678
k141_42178	Tet-1	95.91	1638	67	0	87	1724	1	1638	0	2654
k141_42185	Tet-1	96.9	420	13	0	1	420	507	88	0	704
k141_208495	Tet-1	87.91	2911	350	2	7	2916	3012	103	0	3424
k141_242449	Tet-1	96.15	338	13	0	1	338	2960	3297	1e-160	553
k141_192558	Tet-1	94.3	1281	73	0	1	1281	905	2185	0	1962
k141_77092	Tet-1	99.09	110	1	0	1	110	110	1	9e-54	198
k141_227314	Tet-1	98.6	214	3	0	1	214	258	45	1e-108	379
k141_227317	Tet-1	100	219	0	0	1	219	258	40	2e-116	405
k141_210294	Tet-1	73.03	3248	776	85	1566	4763	3447	250	0	1053
k141_176938	Tet-1	97.84	185	4	0	1	185	185	1	7e-91	320
k141_261839	Tet-1	96.72	305	10	0	1	305	439	135	2e-147	508
k141_144627	Tet-1	100	327	0	0	1	327	3168	2842	3e-176	604
k141_27471	Tet-1	95.45	637	29	0	1	637	2120	1484	0	1016
k141_27487	Tet-1	100	412	0	0	1	412	3439	3028	0	761
k141_229075	Tet-1	93.17	586	40	0	1556	2141	3463	2878	0	861
k141_45831	Tet-1	98.84	86	1	0	228	313	1	86	1e-40	154
k141_45837	Tet-1	98.88	89	1	0	1	89	89	1	2e-42	159
k141_163216	Tet-1	96.96	329	10	0	1	329	735	407	9e-161	553
k141_46790	Tet-1	96.68	301	10	0	1	301	428	728	3e-145	501
k141_96283	Tet-1	92.86	266	19	0	6	271	2513	2778	8e-111	387
k141_96286	Tet-1	93.93	2982	181	0	1	2982	2982	1	0	4505
k141_62665	Tet-1	95.34	343	16	0	1	343	1223	881	2e-158	545
k141_32119	Tet-1	94.15	393	23	0	1	393	1059	1451	1e-174	599
k141_181823	Tet-1	95.76	354	15	0	3	356	737	384	3e-166	571

## Sheet: 9416_blastn
Query id	Subject id	% identity	alignment length	mismatches	gap openings	query start	query end	subject start	subject end	e-value	bit score
k141_177749	NaOCl-1	98.92	1107	12	0	13841	14947	1	1107	0	1978
k141_32716	NaOCl-1	79.59	828	151	16	204	1022	58	876	2e-167	577
k141_3341	NaOCl-1	79.16	931	180	12	2790	3713	981	58	0	632
k141_80421	NaOCl-1	80.16	257	51	0	1577	1833	229	485	1e-51	193
k141_125572	NaOCl-1	90.27	1110	99	4	20109	21212	1	1107	0	1443
k141_208611	Chx-2	95.3	489	23	0	829	1317	1	489	0	776
k141_165779	Chx-2	94.57	258	14	0	1	258	199	456	1e-114	399
k141_93938	Chx-2	80.12	347	45	16	148	485	1	332	2e-65	237
k141_226900	Chx-2	97.62	84	2	0	1	84	84	1	2e-37	145
k141_20037	Chx-2	98.63	73	1	0	341	413	489	417	2e-33	130
k141_182870	Chx-2	91.08	493	39	5	528	1019	489	1	0	662
k141_64936	Chx-2	99.38	486	3	0	37	522	1	486	0	881
k141_168685	Chx-2	97.62	84	2	0	1	84	84	1	6e-38	145
k141_168883	Chx-2	100	69	0	0	1	69	69	1	5e-33	128
k141_81224	Chx-2	98.77	81	1	0	1	81	409	489	9e-38	145
k141_81327	Chx-2	94.17	206	12	0	1	206	58	263	3e-89	315
k141_81331	Chx-2	95.06	263	13	0	19	281	1	263	4e-119	414
k141_201570	Chx-2	100	69	0	0	1	69	69	1	4e-33	128
k141_57126	Chx-2	93.93	214	13	0	2	215	338	125	5e-92	324
k141_219655	Chx-2	96.35	219	8	0	1	219	268	486	4e-103	361
k141_190593	Chx-2	100	68	0	0	166	233	1	68	2e-32	126
k141_132419	Chx-2	100	37	0	0	1	37	453	489	5e-15	69.4
k141_192000	Chx-2	95.3	489	23	0	58	546	1	489	0	776
k141_17761	Ery-1	99.71	2803	5	3	2076	4876	1	2802	0	5129
k141_222828	Tric-1	89.71	1020	105	0	27096	28115	1020	1	0	1303
k141_46788	Tric-1	85.29	578	84	1	1	578	586	10	5e-173	595
k141_120657	Tric-1	89.61	1020	106	0	190	1209	1	1020	0	1297
k141_120948	Tric-1	88.74	1021	113	2	1516	2535	1	1020	0	1247
k141_63240	Tric-1	90.35	311	30	0	4	314	938	628	2e-117	409
k141_122612	Tric-1	84.05	790	124	2	8	796	232	1020	0	760
k141_228254	Tric-1	93.33	75	5	0	191	265	1020	946	6e-28	111
k141_139115	Tric-1	88.19	381	45	0	1	381	82	462	3e-131	455
k141_170023	Tric-1	91.67	60	5	0	1	60	961	1020	1e-19	84.2
k141_156725	Tric-1	84.59	519	79	1	3906	4424	10	527	6e-148	514
k141_186130	Tric-1	85.29	578	84	1	1	578	586	10	4e-173	595
k141_72198	Tric-1	91.7	699	58	0	631	1329	1020	322	0	970
k141_205067	Tric-1	88.96	462	51	0	1850	2311	1	462	2e-165	571
k141_234558	Tric-1	91.67	60	5	0	1	60	961	1020	1e-19	84.2
k141_12887	Tric-1	95.13	431	21	0	364	794	1	431	0	680
k141_133401	Tric-2	97.06	34	1	0	1495	1528	966	933	4e-11	58.4
k141_134557	Tric-2	82.91	392	63	4	21	410	966	577	2e-99	350
k141_1776	Tric-2	95.04	705	35	0	1	705	819	115	0	1109
k141_164728	Tric-2	82.77	563	93	4	13	573	406	966	6e-144	499
k141_225844	Tric-2	94.98	219	11	0	328	546	1	219	1e-97	344
k141_152066	Tric-2	93.58	374	24	0	1	374	464	91	2e-162	558
k141_107950	Tric-2	83.76	271	42	2	93	362	966	697	3e-71	255
k141_107955	Tric-2	83.76	271	42	2	2	271	697	966	2e-71	255
k141_107958	Tric-2	83.76	271	42	2	1	270	697	966	2e-71	255
k141_182624	Tric-2	94.71	189	10	0	1	189	219	31	6e-83	294
k141_182870	Tric-2	80.68	937	179	2	3965	4900	966	31	0	726
k141_123634	Tric-2	93.61	407	26	0	1	407	659	253	2e-177	608
k141_6009	Tric-2	95.86	966	40	0	4349	5314	1	966	0	1563
k141_169651	Tric-2	92.1	658	52	0	1	658	54	711	0	928
k141_81616	Tric-2	85.71	280	40	0	1	280	542	821	1e-83	296
k141_127515	Tric-2	82.89	263	45	0	20	282	484	746	9e-66	237
k141_127968	Tric-2	86.51	215	29	0	1	215	607	821	7e-66	237
k141_216910	Tric-2	94.74	228	12	0	1	228	228	1	2e-101	355
k141_172432	Tric-2	86.94	245	32	0	3	247	821	577	2e-77	276
k141_144230	Tric-2	94.33	194	11	0	1	194	194	1	3e-84	298
k141_132246	Tric-2	84.1	283	43	2	3	284	685	966	3e-76	272
k141_28706	Tric-2	84.4	391	59	2	2	391	577	966	2e-109	383
k141_88740	Tet-1	98.77	81	1	0	120	200	3463	3383	4e-38	145
k141_177687	Tet-1	94.81	443	23	0	1	443	443	1	0	691
k141_148224	Tet-1	96.67	300	10	0	1	300	459	758	1e-144	499
k141_192448	Tet-1	90.85	317	29	0	1	317	1230	1546	2e-122	425
k141_104246	Tet-1	97.7	435	10	0	1	435	1806	1372	0	749
k141_104249	Tet-1	97.06	1189	35	0	1	1189	618	1806	0	2002
k141_192686	Tet-1	90.65	1787	157	9	1383	3164	3447	1666	0	2366
k141_60012	Tet-1	96.33	218	8	0	1	218	956	739	1e-102	359
k141_60014	Tet-1	97.26	219	6	0	1	219	739	957	2e-106	372
k141_222634	Tet-1	96.27	2116	79	0	266	2381	3463	1348	0	3470
k141_119130	Tet-1	96.84	569	18	0	1	569	2313	1745	0	952
k141_60359	Tet-1	98.69	306	4	0	1	306	3158	3463	8e-158	544
k141_119427	Tet-1	97.74	354	8	0	10	363	160	513	6e-178	610
k141_75592	Tet-1	93.3	224	15	0	1	224	1232	1009	3e-94	331
k141_1401	Tet-1	95.83	671	28	0	1	671	671	1	0	1085
k141_208233	Tet-1	97.94	291	6	0	281	571	1	291	5e-146	505
k141_223526	Tet-1	96.7	91	3	0	1	91	91	1	3e-40	152
k141_2991	Tet-1	91.82	892	73	0	1	892	1230	2121	0	1243
k141_92097	Tet-1	96.27	2518	94	0	164	2681	3463	946	0	4130
k141_210229	Tet-1	95.82	287	12	0	1	287	1528	1814	4e-134	464
k141_92552	Tet-1	94.76	1068	56	0	1	1068	1370	303	0	1663
k141_210647	Tet-1	96.48	597	21	0	1	597	959	363	0	987
k141_107149	Tet-1	98.77	81	1	0	213	293	3463	3383	6e-38	145
k141_136910	Tet-1	95.98	249	10	0	1	249	707	459	2e-116	405
k141_77916	Tet-1	98.5	267	4	0	1	267	820	1086	2e-136	472
k141_196060	Tet-1	95.63	229	10	0	1	229	628	856	2e-105	368
k141_196062	Tet-1	96.06	203	8	0	1	203	628	830	3e-94	331
k141_181430	Tet-1	98.22	225	4	0	1	225	1288	1512	4e-113	394
k141_93368	Tet-1	92.2	641	50	0	3	643	414	1054	0	907
k141_152920	Tet-1	97.46	315	8	0	1	315	2488	2174	2e-156	538
k141_152924	Tet-1	96.91	259	8	0	1	259	2230	2488	3e-125	435
k141_167807	Tet-1	96.62	474	16	0	1	474	40	513	0	787
k141_137922	Tet-1	91.65	599	50	0	1	599	1289	691	0	830
k141_50135	Tet-1	94.31	334	19	0	1	334	2733	2400	2e-148	512
k141_168306	Tet-1	89.61	279	29	0	1	279	1092	1370	2e-101	355
k141_168375	Tet-1	92.14	280	22	0	1	280	1052	773	1e-113	396
k141_153752	Tet-1	98.02	202	4	0	1	202	3262	3463	3e-100	351
k141_20499	Tet-1	93.46	260	17	0	1	260	1052	793	8e-111	387
k141_138642	Tet-1	97.25	291	8	0	1	291	291	1	6e-143	494
k141_168769	Tet-1	93.22	236	16	0	1	236	912	1147	3e-99	348
k141_183490	Tet-1	89.71	204	21	0	1	204	1092	1295	4e-73	261
k141_36076	Tet-1	94.59	998	54	0	1	998	3288	2291	0	1544
k141_155018	Tet-1	97.86	140	3	0	1	140	140	1	2e-67	243
k141_110229	Tet-1	95.41	479	22	0	1	479	1475	1953	0	763
k141_169948	Tet-1	95	200	10	0	1	200	1535	1734	3e-89	315
k141_155446	Tet-1	97.36	341	9	0	1	341	2514	2174	4e-169	580
k141_155757	Tet-1	98.49	265	4	0	1	265	1315	1051	3e-135	468
k141_110863	Tet-1	95.73	2227	95	0	1	2227	3457	1231	0	3587
k141_7274	Tet-1	98.11	317	6	0	1	317	492	176	9e-161	553
k141_7280	Tet-1	95.73	492	21	0	1	492	492	1	0	793
k141_126973	Tet-1	97.41	193	5	0	87	279	1	193	1e-93	329
k141_141749	Tet-1	98.1	210	4	0	1	210	835	1044	8e-105	366
k141_172027	Tet-1	95.19	270	13	0	1	270	904	1173	5e-123	427
k141_216847	Tet-1	93.5	323	21	0	1	323	402	80	4e-139	481
k141_158299	Tet-1	97.01	268	8	0	1	268	268	1	3e-130	451
k141_158304	Tet-1	96.57	204	7	0	1	204	204	1	2e-96	339
k141_202553	Tet-1	97.96	147	3	0	164	310	3463	3317	3e-71	255
k141_188182	Tet-1	96.35	329	12	0	1	329	716	1044	2e-157	542
k141_188184	Tet-1	97.18	213	6	0	1	213	1044	832	4e-103	361
k141_188187	Tet-1	99.11	225	2	0	4	228	820	1044	2e-116	405
k141_218809	Tet-1	93.59	359	23	0	3	361	1673	1315	1e-155	536
k141_218969	Tet-1	92.05	3096	244	2	1	3095	3457	363	0	4353
k141_71568	Tet-1	98.88	179	2	0	2	180	179	1	7e-91	320
k141_71572	Tet-1	99.44	179	1	0	104	282	1	179	2e-92	326
k141_233852	Tet-1	98.31	237	4	0	1	237	1276	1512	9e-120	416
k141_58179	Tet-1	94.98	438	22	0	2	439	1	438	0	688
k141_234259	Tet-1	96.68	241	8	0	1	241	1315	1075	3e-115	401
k141_189718	Tet-1	95.38	325	15	0	1	325	3139	3463	4e-150	518
k141_72269	Tet-1	93.21	324	22	0	1	324	3140	3463	2e-137	477
k141_190217	Tet-1	97.16	141	4	0	1	141	316	176	2e-66	239
k141_190217	Tet-1	92.75	138	10	0	143	280	762	625	1e-54	200
k141_12255	Tet-1	96.02	201	8	0	1	201	503	303	4e-93	327
k141_27878	Tet-1	97.17	212	6	0	1	212	2559	2348	1e-102	359
k141_146500	Tet-1	95.7	372	16	0	1	372	1611	1240	1e-174	599
k141_43294	Tet-1	98.2	500	9	0	1	500	442	941	0	874
k141_29259	Tet-1	97.95	342	7	0	1	342	960	619	6e-173	593

## Sheet: 9421_blastn
Query id	Subject id	% identity	alignment length	mismatches	gap openings	query start	query end	subject start	subject end	e-value	bit score
k141_37825	NaOCl-1	82.66	421	71	2	62	481	229	648	4e-106	372
k141_390423	NaOCl-1	90	1110	102	4	78178	79281	1	1107	0	1426
k141_321835	NaOCl-1	79.59	936	169	18	37168	38092	981	57	0	651
k141_42910	NaOCl-1	79.87	477	88	8	1	473	513	985	3e-97	342
k141_360043	NaOCl-1	79.37	606	117	7	1	602	384	985	3e-120	420
k141_332953	NaOCl-1	87.8	205	23	2	1	204	513	716	2e-66	239
k141_18663	NaOCl-1	75.47	697	139	28	323	1003	183	863	1e-86	311
k141_61405	NaOCl-1	83.82	340	53	2	1	339	648	310	3e-91	322
k141_173942	NaOCl-1	81.76	329	54	5	5	330	589	914	1e-75	270
k141_173970	NaOCl-1	80.5	400	72	6	5	401	589	985	2e-84	302
k141_490545	Chx-2	100	41	0	0	173	213	489	449	2e-17	76.8
k141_37854	Chx-2	79.41	505	78	17	400	894	1	489	4e-94	333
k141_6433	Chx-2	100	113	0	0	385	497	1	113	4e-57	209
k141_187896	Chx-2	95.3	489	23	0	4552	5040	1	489	0	776
k141_469228	Chx-2	100	41	0	0	267	307	489	449	2e-17	76.8
k141_433827	Chx-2	98.8	83	1	0	1	83	83	1	4e-39	148
k141_333914	Chx-2	100	101	0	0	200	300	1	101	1e-50	187
k141_510874	Chx-2	99.18	489	4	0	1715	2203	1	489	0	881
k141_545359	Chx-2	98.68	76	1	0	226	301	489	414	4e-35	135
k141_341898	Chx-2	100	37	0	0	1	37	453	489	3e-15	69.4
k141_517918	Chx-2	98.21	112	2	0	4	115	112	1	2e-53	196
k141_383609	Chx-2	98.21	56	1	0	200	255	1	56	4e-24	99
k141_383778	Chx-2	96.09	486	19	0	1	486	4	489	0	793
k141_383782	Chx-2	96.09	486	19	0	1	486	4	489	0	793
k141_419741	Chx-2	98.53	68	1	0	1	68	68	1	1e-30	121
k141_252665	Ery-1	99.71	2803	5	3	2259	5059	2802	1	0	5129
k141_148530	Ery-1	92.37	917	70	0	3877	4793	1	917	0	1306
k141_420478	Tric-1	89.31	1020	109	0	124	1143	1020	1	0	1280
k141_420488	Tric-1	87.95	249	30	0	1	249	772	1020	7e-83	294
k141_315980	Tric-1	95.07	223	11	0	338	560	1	223	6e-100	351
k141_106090	Tric-1	91.56	154	13	0	110	263	1	154	1e-58	213
k141_106096	Tric-1	90.91	154	14	0	130	283	1	154	7e-57	207
k141_456619	Tric-1	89.33	75	8	0	260	334	1020	946	7e-23	95.3
k141_492395	Tric-1	87.47	423	53	0	1	423	9	431	4e-141	488
k141_423063	Tric-1	89.22	1020	110	0	262	1281	1020	1	0	1275
k141_249213	Tric-1	85.26	95	14	0	1404	1498	1020	926	2e-23	99
k141_39096	Tric-1	95.07	223	11	0	1	223	684	906	2e-100	351
k141_39106	Tric-1	92.9	310	22	0	1	310	684	993	3e-130	451
k141_355025	Tric-1	92.09	417	33	0	1	417	729	313	3e-171	588
k141_495092	Tric-1	90.91	286	26	0	29	314	1020	735	3e-110	385
k141_390821	Tric-1	93.41	759	50	0	839	1597	1	759	0	1125
k141_251522	Tric-1	90.67	75	7	0	13	87	946	1020	3e-24	100
k141_462422	Tric-1	85.4	137	19	1	1	137	145	10	7e-37	141
k141_462798	Tric-1	93.28	238	16	0	1	238	627	390	3e-100	351
k141_462800	Tric-1	94.46	325	18	0	1	325	714	390	3e-145	501
k141_43390	Tric-1	93.68	174	11	0	1	174	174	1	4e-73	261
k141_533320	Tric-1	92.66	177	13	0	298	474	1	177	4e-71	255
k141_289729	Tric-1	86.27	102	14	0	475	576	1020	919	1e-27	111
k141_149849	Tric-1	93.15	292	20	0	10	301	966	675	1e-123	429
k141_185341	Tric-1	97.83	92	2	0	1	92	92	1	2e-42	159
k141_8758	Tric-1	88.69	168	19	0	55	222	1020	853	2e-56	206
k141_115314	Tric-1	95.54	202	9	0	1	202	801	600	5e-92	324
k141_115316	Tric-1	95.54	202	9	0	1	202	801	600	5e-92	324
k141_115318	Tric-1	95.05	202	10	0	1	202	801	600	2e-90	318
k141_534739	Tric-1	93.13	699	48	0	26	724	1	699	0	1026
k141_115936	Tric-1	84.3	1013	156	3	1385	2396	1020	10	0	987
k141_152785	Tric-1	90.32	62	6	0	1	62	959	1020	5e-19	82.4
k141_503830	Tric-1	91.39	360	31	0	31	390	1020	661	7e-143	494
k141_227215	Tric-1	95.67	208	9	0	1	208	519	726	2e-95	335
k141_227217	Tric-1	96.04	202	8	0	1	202	519	720	1e-93	329
k141_472397	Tric-1	94.94	356	18	0	1	356	359	714	2e-162	558
k141_437786	Tric-1	86	100	14	0	1	100	921	1020	2e-26	108
k141_542176	Tric-1	86	100	14	0	509	608	1020	921	2e-26	108
k141_404855	Tric-1	90.93	375	34	0	1	375	726	352	3e-146	505
k141_475454	Tric-1	88.49	530	61	0	49	578	1	530	0	641
k141_266342	Tric-1	84.4	1013	155	3	663	1674	10	1020	0	992
k141_544929	Tric-1	91.53	59	5	0	1	59	962	1020	5e-19	82.4
k141_232212	Tric-1	86.27	102	14	0	656	757	1020	919	2e-27	111
k141_337049	Tric-1	90.07	443	44	0	1	443	37	479	3e-167	575
k141_442422	Tric-1	93.56	264	17	0	1	264	924	661	5e-113	394
k141_233710	Tric-1	91.48	317	27	0	1	317	340	656	9e-126	436
k141_443010	Tric-1	93.17	205	14	0	1	205	516	720	2e-85	302
k141_163551	Tric-1	89.84	305	31	0	1	305	656	352	2e-112	392
k141_163557	Tric-1	89.94	318	32	0	1	318	656	339	6e-118	411
k141_376314	Tric-1	92.27	388	30	0	1	388	726	339	4e-160	551
k141_201853	Tric-1	91.62	394	33	0	1	394	627	1020	2e-158	545
k141_483702	Tric-1	89.33	75	8	0	233	307	1020	946	7e-23	95.3
k141_447974	Tric-1	94.69	113	6	0	276	388	1	113	3e-47	176
k141_344609	Tric-1	82.61	276	46	2	4	278	685	959	2e-67	243
k141_100594	Tric-1	100	35	0	0	271	305	1020	986	5e-14	65.8
k141_241349	Tric-1	85.8	641	85	6	13	650	869	232	0	675
k141_486743	Tric-1	88.61	237	27	0	1	237	784	1020	2e-81	289
k141_486748	Tric-1	89.03	237	26	0	1	237	784	1020	5e-83	294
k141_104069	Tric-1	84.76	164	25	0	198	361	1020	857	6e-44	165
k141_176208	Tric-2	97.29	332	9	0	1	332	947	616	4e-164	564
k141_528930	Tric-2	80.78	645	116	8	10918	11558	965	325	2e-142	497
k141_460161	Tric-2	82.3	610	106	2	1	609	213	821	1e-152	527
k141_321784	Tric-2	97.83	966	21	0	3811	4776	1	966	0	1668
k141_219022	Tric-2	80.04	937	185	2	7429	8364	966	31	0	693
k141_187896	Tric-2	82.18	937	165	2	629	1564	31	966	0	804
k141_538938	Tric-2	100	344	0	0	1	344	809	466	0	636
k141_262163	Tric-2	100	42	0	0	798	839	966	925	2e-17	78.7
k141_405534	Tric-2	95.09	936	46	0	630	1565	31	966	0	1474
k141_405666	Tric-2	95.42	459	21	0	1	459	406	864	0	732
k141_441510	Tric-2	100	163	0	0	151	313	1	163	4e-85	302
k141_336761	Tric-2	91.41	966	83	0	8615	9580	1	966	0	1325
k141_19723	Tric-2	96.69	332	11	0	1	332	854	523	9e-161	553
k141_269103	Tric-2	95.26	464	22	0	1	464	716	253	0	736
k141_272915	Tric-2	94.15	325	19	0	150	474	1	325	2e-143	496
k141_308068	Tric-2	81.12	196	35	2	108	302	966	772	3e-41	156
k141_413794	Tric-2	96.07	229	9	0	1	229	158	386	5e-107	374
k141_413797	Tric-2	93.5	354	23	0	1	354	386	33	6e-153	527
k141_519612	Tric-2	100	386	0	0	1	386	533	148	0	713
k141_205953	Tric-2	100	270	0	0	237	506	966	697	2e-144	499
k141_105024	Tric-2	95.11	225	11	0	1	225	470	246	2e-101	355
k141_526109	Tet-1	99.45	732	4	0	1	732	1779	1048	0	1330
k141_211143	Tet-1	97.3	222	6	0	1	222	426	647	4e-108	377
k141_421578	Tet-1	96.88	385	12	0	3	387	1074	1458	0	645
k141_142050	Tet-1	95.99	299	12	0	1	299	1847	2145	9e-141	486
k141_283359	Tet-1	98.15	54	1	0	1	54	54	1	6e-23	95.3
k141_423865	Tet-1	94.34	2334	130	2	226	2558	3463	1131	0	3578
k141_74069	Tet-1	97.2	428	12	0	1	428	2076	2503	0	725
k141_461010	Tet-1	92.42	211	14	2	1	210	2555	2764	8e-85	300
k141_77430	Tet-1	92.68	314	21	2	1	313	2670	2982	3e-130	451
k141_42258	Tet-1	96.19	525	20	0	1	525	566	42	0	859
k141_77973	Tet-1	96.15	208	8	0	1	208	2659	2452	5e-97	340
k141_77979	Tet-1	95.63	252	11	0	1	252	2703	2452	2e-116	405
k141_78364	Tet-1	97.72	570	13	0	1	570	2085	1516	0	981
k141_532968	Tet-1	95.47	486	22	0	1	486	527	42	0	776
k141_115989	Tet-1	92.74	468	34	0	1	468	2519	2986	0	676
k141_222184	Tet-1	99.19	370	3	0	1	370	3094	3463	0	667
k141_222194	Tet-1	97.58	331	8	0	1	331	3094	3424	3e-165	568
k141_222198	Tet-1	98.72	312	4	0	1	312	3094	3405	2e-161	555
k141_222466	Tet-1	98.05	819	16	0	1	819	2378	3196	0	1424
k141_222469	Tet-1	96.41	1558	56	0	1	1558	3196	1639	0	2567
k141_257689	Tet-1	97.64	763	18	0	1	763	1188	426	0	1310
k141_327648	Tet-1	93.09	246	17	0	1	246	2563	2808	4e-103	361
k141_327651	Tet-1	92.12	203	14	2	1	202	2563	2764	2e-80	285
k141_189098	Tet-1	95.6	2182	96	0	1	2182	2182	1	0	3498
k141_153684	Tet-1	95.83	408	17	0	1	408	2252	2659	0	660
k141_400694	Tet-1	96.29	512	19	0	76	587	1	512	0	841
k141_49709	Tet-1	96.24	611	23	0	1	611	707	97	0	1002
k141_50358	Tet-1	99.29	283	2	0	1	283	2287	2005	1e-148	512
k141_436311	Tet-1	93.65	2943	183	4	1	2941	507	3447	0	4396
k141_472628	Tet-1	96.17	366	14	0	1	366	3208	2843	1e-174	599
k141_159195	Tet-1	96.76	649	21	0	1	649	1779	1131	0	1083
k141_543671	Tet-1	97.4	1040	27	0	1	1040	1464	2503	0	1772
k141_544703	Tet-1	95.01	702	35	0	1	702	3208	2507	0	1103
k141_267552	Tet-1	99.07	107	1	0	4	110	107	1	3e-52	193
k141_302255	Tet-1	99.07	107	1	0	4	110	107	1	4e-52	193
k141_337221	Tet-1	97.8	682	15	0	1	682	507	1188	0	1177
k141_410296	Tet-1	97.8	182	4	0	1	182	182	1	6e-89	315
k141_482225	Tet-1	94.88	215	11	0	1	215	2768	2982	7e-96	337
k141_485463	Tet-1	96.57	204	7	0	1	204	2365	2568	2e-96	339
k141_485465	Tet-1	97.37	228	6	0	1	228	2365	2592	2e-111	388
k141_310293	Tet-1	98.99	199	2	0	63	261	3463	3265	6e-102	357
k141_310301	Tet-1	98.49	199	3	0	268	466	3463	3265	5e-100	351
k141_240652	Tet-1	97.57	370	9	0	1	370	3094	3463	0	634
k141_204765	Tet-1	97.41	348	9	0	1	348	3	350	6e-173	593
k141_69408	Tet-1	96.96	296	9	0	1	296	3303	3008	4e-144	497

[truncated: 40 more sheets: 9422_blastn, 9423_blastn, 9426_blastn, 9427_blastn, 9430_blastn, 9431_blastn, 9432_blastn, 9434_blastn, 9435_blastn, 9438_blastn, 9439_blastn, 9443_blastn, 9444_blastn, 9447_blastn, 9450_blastn, 9452_blastn, 9458_blastn, 9459_blastn, 9461_blastn, 9462_blastn …]
